# Supplementary material for: Seeing through rose-colored glasses: How optimistic expectancies guide visual attention
Source: PLoS One. 2018 Feb 21;13(2):e0193311. doi: 10.1371/journal.pone.0193311 (PMC5821386; doi:10.1371/journal.pone.0193311)
Supplement: S1 Data File — (XLSX) [file pone.0193311.s012.xlsx]

## Sheet: Raw data RTs & Eye Tracking
Experiment	Subject	Block	Trial	Condition	Pupil diameter at baseline (in mm)	Missing pupil diameter data per trial at baseline (in %)	Pupil diameter 0.0-0.5s after cue onset (in mm)	Missing pupil diameter data per trial 0.0-0.5s after cue onset (in %)	Pupil diameter 0.5-1.0s after cue onset (in mm)	Missing pupil diameter data per trial 0.5-1.0s after cue onset (in %)	Pupil diameter 1.0-1.5s after cue onset (in mm)	Missing pupil diameter data per trial 1.0-1.5s after cue onset (in %)	Pupil diameter 1.5-2.0s after cue onset (in mm)	Missing pupil diameter data per trial 1.5-2.0s after cue onset (in %)	Pupil diameter 2.0-2.5s after cue onset (in mm)	Missing pupil diameter data per trial 2.0-2.5s after cue onset (in %)	Accuracy	Reaction times (in ms)	Time to first hit (in ms)	Eye gaze at target half a second after first hit (in %)	Missing eye gaze data half a second after first hit per trial (in %)
1	1	1	1	Loss cue, loss target	2.60067	0	2.39983	0.0333333	2.49983	0	2.6431	0.0333333	2.84911	0.0666667	2.905	0	1	1609	633.333	0.565217	0.233333
1	1	1	2	Gain cue, gain target	2.56467	0	2.69411	0.0666667	2.60841	0.266667	2.64293	0.0333333	2.72732	0.0666667	2.80417	0	1	677	300	0.944444	0.4
1	1	1	3	Gain cue, gain target	2.84146	0.2	2.89724	0.0333333	2.81133	0	2.93517	0	2.99155	0.0333333	3.03267	0	1	2115	1383.33	0.5	0.0666667
1	1	1	4	Amb cue, gain target	2.08625	0.733333	2.24778	0.7	2.29389	0.4	2.44025	0.333333	2.76222	0.1	2.73537	0.1	1	1274	300	0.666667	0.1
1	1	1	5	Amb cue, gain target	2.68833	0	2.8019	0.0333333	2.73283	0	2.64478	0.233333	2.88554	0.0666667	2.83317	0	1	1172	800	0.366667	0
1	1	1	6	Loss cue, gain target	3.05259	0.0333333	2.95931	0.0333333	2.81767	0	2.71115	0.133333	2.59917	0.2	2.4555	0	1	2259	1566.67	0.466667	0
1	1	1	7	Gain cue, gain target	2.76058	0.133333	2.9112	0.166667	2.78567	0	2.77937	0.466667	3.03318	0.266667	2.89517	0	1	1480	1083.33	1	0
1	1	1	8	Loss cue, loss target	2.436	0	2.57259	0.0333333	2.63383	0	2.58167	0.3	2.6469	0.0333333	2.62767	0	1	2036	1516.67	0.466667	0
1	1	1	9	Amb cue, gain target	2.47259	0.0333333	2.56724	0.0333333	2.4963	0.233333	2.4794	0.166667	2.41429	0.0666667	2.42933	0	1	981	283.333	0.633333	0
1	1	1	10	Loss cue, loss target	2.38667	0.2	2.56615	0.133333	2.5905	0	2.6745	0.333333	2.95375	0.466667	2.789	0	1	1971	1616.67	0.4	0.333333
1	1	1	11	Gain cue, gain target		1	2.66467	0.5	2.60017	0.0333333	2.47429	0.0666667	2.33241	0.0333333	2.5925	0.8	1	1125	850	1	0
1	1	1	12	Loss cue, loss target	2.63633	0	2.49464	0.0666667	2.51975	0.333333	2.87967	0	2.86103	0.0333333	2.84083	0.2	1	1193	616.667	0.633333	0
1	1	1	13	Loss cue, loss target	2.35	0	2.49448	0.0333333	2.5875	0.4	2.9275	0.933333		1		1	1	2150	0
1	1	1	14	Amb cue, loss target	2.36367	0	2.33397	0.0333333	2.67174	0.233333	3.0175	0.8	2.85071	0.0666667	2.66683	0	1	1045	316.667	0.566667	0
1	1	1	15	Loss cue, loss target	2.666	0	2.62534	0.0333333	2.5695	0	2.67633	0	2.71017	0.0333333	2.64033	0	1	1185	633.333	0.666667	0
1	1	1	16	Amb cue, gain target	2.57567	0	2.45804	0.233333	2.62917	0	2.72783	0	2.80224	0.0333333	2.7445	0.333333	1	1635	1116.67	0.827586	0.0333333
1	1	1	17	Amb cue, gain target	2.73967	0	2.82732	0.0666667	2.74833	0	2.79391	0.233333	2.89375	0.0666667	2.83083	0	1	1543	1100	1	0.0333333
1	1	1	18	Gain cue, gain target	2.7976	0.166667	2.98891	0.233333	2.938	0.666667	2.94017	0.0333333	2.72741	0.0333333	2.40118	0.433333	1	2382	1566.67	1	0
1	1	1	19	Amb cue, loss target	2.27395	0.366667	2.3135	0.333333	2.28906	0.466667	2.38	0.733333	2.69059	0.433333	2.53808	0.133333	1	2260	1933.33	1	0
1	1	1	20	Gain cue, gain target	3.0981	0.3	2.82138	0.0333333	2.63567	0	2.54192	0.133333	2.68208	0.6	2.68308	0.566667	1	1462	933.333	0.333333	0
1	1	1	21	Loss cue, loss target	2.67948	0.0333333	2.72446	0.0666667	2.54167	0.3	2.5174	0.166667	2.54339	0.0666667	2.69283	0	1	1141	500	0.363636	0.266667
1	1	1	22	Gain cue, loss target	2.83167	0.2	2.92981	0.133333	2.85962	0.133333	2.93833	0	2.8569	0.0333333	2.725	0.5	1	1234	866.667	0.619048	0.3
1	1	1	23	Loss cue, loss target	2.89538	0.133333	2.91056	0.1	2.79667	0	2.87883	0	2.92938	0.2	2.87654	0.133333	1	2195	1850	1	0
1	1	1	24	Gain cue, gain target	1.78	0.966667		1		1		1		1		1	1	664	0
1	1	1	25	Loss cue, loss target	2.46741	0.1	2.5137	0.1	2.5715	0	2.73909	0.266667	2.73741	0.0333333	2.69426	0.1	1	1845	1466.67	0.633333	0
1	1	1	26	Gain cue, gain target	2.74383	0	2.66293	0.0333333	2.68786	0.3	3.006	0	2.87966	0.0333333	2.65705	0.266667	1	1431	933.333	0.538462	0.133333
1	1	1	27	Loss cue, loss target	2.68385	0.133333	2.9413	0.233333	2.90525	0.333333	3.1155	0	2.91862	0.0333333	2.617	0	1	844	666.667	0.722222	0.4
1	1	1	28	Gain cue, loss target	2.72518	0.0666667	2.6319	0.0333333	2.69231	0.133333	2.60808	0.133333	2.49724	0.0333333	2.62897	0.0333333	1	1669	1316.67	1	0
1	1	1	29	Amb cue, gain target	2.60211	0.366667	2.47	0.466667	2.51133	0	2.55917	0.2	2.79293	0.0333333	2.76367	0	1	1999	1666.67	1	0
1	1	1	30	Gain cue, gain target	2.30286	0.0666667	2.32288	0.133333	2.45632	0.366667	2.63817	0	2.63879	0.0333333	2.61517	0	1	1899	1600	1	0
1	1	1	31	Gain cue, gain target	2.81033	0	2.85638	0.0333333	2.77205	0.266667	2.73967	0	2.63897	0.0333333	2.61533	0	1	2629	2183.33	1	0.533333
1	1	1	32	Gain cue, loss target	2.8881	0.0333333	2.81517	0.0333333	2.72786	0.3	2.92259	0.0333333	2.82017	0.0333333	2.7235	0	1	1863	1166.67	0.433333	0
1	1	1	33	Gain cue, loss target	2.775	0.366667	2.82018	0.0666667	2.72417	0	2.79617	0	2.90828	0.0333333	2.84212	0.133333	1	1314	516.667	0.238095	0.3
1	1	1	34	Loss cue, loss target	2.89304	0.233333	2.58638	0.0333333	2.46731	0.133333	2.36344	0.466667	2.48788	0.133333	2.63931	0.0333333	1	2084	1583.33	0.466667	0
1	1	1	35	Amb cue, loss target	2.365	0.9	2.77881	0.3	2.73111	0.1	2.83604	0.2	2.79448	0.0333333	2.7405	0	0	0	933.333	0.466667	0
1	1	1	36	Gain cue, gain target	2.8865	0	2.81806	0.4	2.835	0.3	2.62617	0	2.53517	0.0333333	2.571	0	1	986	800	0.7	0
1	1	1	37	Loss cue, gain target	2.3572	0.166667	2.37	0.666667	2.377	0	2.40567	0	2.46375	0.0666667	2.53705	0.266667	1	1015	583.333	0.766667	0
1	1	1	38	Amb cue, loss target	3.30652	0.233333	2.96944	0.1	2.83517	0	2.97023	0.266667	3.06893	0.0666667	2.98205	0.266667	1	2093	1833.33	0.375	0.2
1	1	1	39	Gain cue, loss target	2.67867	0	2.64741	0.0333333	2.58167	0.6	2.7082	0.166667	2.62862	0.0333333	2.50433	0	1	884	416.667	0.44	0.166667
1	1	1	40	Amb cue, gain target	2.6795	0.666667	2.71207	0.0333333	2.66883	0	2.76262	0.3	2.9036	0.166667	2.7812	0.166667	1	916	683.333	0.0384615	0.133333
1	1	1	41	Amb cue, gain target	2.64654	0.566667	2.48712	0.133333	2.36976	0.3	2.465	0.433333	2.38	0.2	2.43717	0.233333	1	1852	1516.67	0.275862	0.0333333
1	1	1	42	Gain cue, gain target	2.81233	0	2.72448	0.0333333	2.693	0	2.81172	0.0333333	2.806	0.333333	2.7775	0	1	992	516.667	1	0
1	1	1	43	Loss cue, loss target	2.59655	0.0333333	2.40552	0.0333333	2.37167	0.5	2.76125	0.866667	2.65714	0.0666667	2.522	0	1	1349	983.333	0.535714	0.0666667
1	1	1	44	Loss cue, gain target	2.46682	0.266667	2.72259	0.0333333	2.67083	0	2.663	0	2.76328	0.0333333	2.68156	0.466667	1	2433	1866.67	0.318182	0.266667
1	1	1	45	Gain cue, gain target	2.5435	0	2.36897	0.0333333	2.35868	0.366667	2.36688	0.466667	2.46638	0.0333333	2.50538	0.133333	1	2097	1450	0.233333	0
1	1	1	46	Loss cue, gain target	2.38308	0.133333	2.3095	0.333333	2.16306	0.4	2.37105	0.366667	2.16825	0.333333		1	1	2727	2566.67	0.956522	0.233333
1	1	1	47	Loss cue, loss target	2.63625	0.333333	2.86321	0.0666667	2.77717	0	2.85325	0.333333	2.89741	0.0333333	2.69183	0	1	937	283.333	0.62069	0.0333333
1	1	1	48	Loss cue, gain target	3.05767	0	2.93741	0.0333333	2.7125	0.666667	2.94222	0.1	2.84586	0.0333333	2.68676	0.433333	1	2038	1816.67	1	0
1	1	1	49	Loss cue, loss target	2.84	0.266667	2.69776	0.0333333	2.66761	0.233333	2.84222	0.1	2.87207	0.0333333	2.8437	0.233333	1	1737	1466.67	0.4	0
1	1	1	50	Amb cue, loss target	2.76925	0.333333	2.69931	0.0333333	2.61136	0.266667	2.76321	0.533333	2.77914	0.0333333	2.779	0	1	1880	1450	0.62069	0.0333333
1	1	1	51	Amb cue, loss target	2.70714	0.3	2.68946	0.0666667	2.592	0	2.46667	0.4	2.65	0.766667	2.58672	0.0333333	1	2055	2050	0.466667	0
1	1	1	52	Gain cue, loss target	2.75607	0.533333	2.93477	0.266667	2.77633	0	2.79707	0.0333333	2.61379	0.0333333	2.46658	0.366667	1	1792	1166.67	0.333333	0
1	1	1	53	Loss cue, gain target	2.5135	0	2.41224	0.0333333	2.40083	0	2.409	0.666667	2.59596	0.133333	2.57617	0	1	1642	1483.33	1	0
1	1	1	54	Gain cue, loss target	3.2615	0	2.78879	0.0333333	2.63192	0.566667	2.6906	0.166667	2.68603	0.0333333	2.65105	0.366667	1	1830	1333.33	0.7	0
1	1	1	55	Loss cue, gain target	2.8085	0.333333	2.8137	0.1	2.67067	0	2.75333	0.5	2.66842	0.366667	2.68211	0.366667	1	670	283.333	1	0.133333
1	1	1	56	Amb cue, loss target		1		1		1		1		1		1	1	1663	1166.67	0.5	0
1	1	1	57	Gain cue, gain target	2.67407	0.1	2.5325	0.133333	2.594	0	2.81133	0	2.8615	0.333333	2.91812	0.2	1	1568	1083.33	0.533333	0
1	1	1	58	Gain cue, loss target	2.6	0.466667	2.59088	0.433333	2.54914	0.0333333	2.55931	0.0333333	2.57089	0.0666667	2.62267	0	1	1103	633.333	0.482759	0.0333333
1	1	1	59	Amb cue, loss target	2.82762	0.3	2.89431	0.0333333	2.718	0	2.7874	0.166667	2.78125	0.0666667	2.61881	0.3	1	804	283.333	1	0.333333
1	1	1	60	Loss cue, gain target	3.07204	0.1	2.90643	0.0666667	2.5665	0	2.44717	0	2.43211	0.366667	2.48367	0	1	1576	1233.33	1	0
1	1	1	61	Loss cue, loss target	2.29207	0.0333333	2.37621	0.0333333	2.33632	0.366667	2.48533	0	2.31431	0.0333333	2.33333	0	1	1404	1116.67	1	0
1	1	2	62	Loss cue, loss target	2.76783	0	2.728	0.166667	2.85913	0.233333	2.87315	0.1	2.99034	0.0333333	2.82477	0.266667	1	992	516.667	0.6	0
1	1	2	63	Gain cue, gain target	2.66983	0	2.58262	0.3	2.5294	0.166667	2.6365	0	2.68429	0.0666667	2.55	0.433333	1	709	300	1	0.6
1	1	2	64	Loss cue, gain target	2.7565	0	2.82679	0.0666667	2.79857	0.3	2.69625	0.0666667	2.48707	0.0333333	2.37569	0.0333333	1	2254	1600	0.5	0
1	1	2	65	Gain cue, gain target	2.86167	0	2.64086	0.0333333	2.51167	0.4	2.51235	0.433333	2.35729	0.2	2.48096	0.133333	1	1258	900	0.9	0
1	1	2	66	Gain cue, gain target		1		1		1		1	2.612	0.666667	2.51059	0.433333	1	1550	1183.33	0.366667	0
1	1	2	67	Gain cue, gain target	2.89952	0.3	2.82292	0.6	2.666	0	2.67617	0	2.89534	0.0333333	2.95923	0.133333	1	896	583.333	0.633333	0
1	1	2	68	Loss cue, loss target	2.59783	0	2.61034	0.0333333	2.63	0.766667	2.52633	0	2.45	0.0666667	2.42883	0	1	986	833.333	1	0.0333333
1	1	2	69	Amb cue, loss target	2.57867	0	2.48345	0.0333333	2.43104	0.2	2.47833	0.8	2.37966	0.0333333	2.28589	0.0666667	0	2297	2666.67	0.473684	0.366667
1	1	2	70	Gain cue, gain target	2.80214	0.3	2.63661	0.0666667	2.375	0.466667		1		1		1	1	888	533.333	1	0
1	1	2	71	Gain cue, gain target	2.68633	0	2.71103	0.0333333	2.69313	0.2	2.7163	0.1	2.79138	0.0333333	2.75125	0.333333	1	617	266.667	1	0.433333
1	1	2	72	Loss cue, loss target	2.36778	0.1	2.294	0.333333	2.47286	0.766667		1		1		1	1	1016	0
1	1	2	73	Amb cue, gain target		1		1		1		1		1	2.29833	0.7	1	1666	1283.33	0.6	0
1	1	2	74	Loss cue, gain target	2.91086	0.0333333	2.86707	0.0333333	2.79667	0	2.81567	0	2.83571	0.0666667	2.97019	0.133333	1	1552	1000	0.333333	0
1	1	2	75	Loss cue, loss target	2.5045	0	2.43654	0.133333	2.59545	0.633333	2.64893	0.0666667	2.84023	0.266667	2.681	0	1	1711	1383.33	1	0.233333
1	1	2	76	Loss cue, loss target	2.61717	0	2.6675	0.8	2.63224	0.0333333	2.5925	0.8	2.64397	0.0333333	2.6795	0.333333	1	1454	1050	0.566667	0
1	1	2	77	Loss cue, loss target	2.74117	0	2.835	0.0333333	2.78262	0.3	2.77267	0	2.61776	0.0333333	2.62948	0.0333333	1	1102	816.667	1	0
1	1	2	78	Gain cue, gain target	2.77767	0	2.71362	0.0333333	2.59017	0	2.695	0.4	2.66429	0.0666667	2.65783	0	1	1047	616.667	0.448276	0.0333333
1	1	2	79	Loss cue, gain target	2.61333	0.8	2.47278	0.1	2.48042	0.6	2.61	0.566667	2.59929	0.0666667	2.60655	0.0333333	1	2430	2083.33	1	0.6
1	1	2	80	Gain cue, gain target	2.60119	0.3	2.54828	0.0333333	2.43568	0.266667	2.38269	0.133333	2.61	0.866667	2.50554	0.0666667	1	711	300	1	0
1	1	2	81	Loss cue, loss target	2.49	0.3	2.57352	0.1	2.48	0	2.51845	0.0333333	2.31828	0.0333333	2.44404	0.133333	1	1619	1266.67	1	0
1	1	2	82	Gain cue, loss target	2.635	0.6	2.5713	0.233333	2.5175	0	2.43583	0.4	2.60529	0.433333	2.50917	0.6	1	1349	466.667	0.4	0
1	1	2	83	Amb cue, gain target	2.4546	0.166667	2.46865	0.133333	2.37906	0.466667	2.44227	0.633333	2.50603	0.0333333	2.6405	0	1	1857	1433.33	1	0
1	1	2	84	Amb cue, loss target	2.2974	0.166667	2.28352	0.1	2.32093	0.1		1		1	2.30944	0.4	1	894	616.667	0.766667	0
1	1	2	85	Loss cue, loss target	2.60733	0	2.52232	0.0666667	2.50125	0.333333	2.6775	0	2.63948	0.0333333	2.61682	0.266667	1	2359	2000	0.4	0
1	1	2	86	Loss cue, gain target	2.60983	0.0333333	2.5826	0.166667	2.64933	0.5	2.61114	0.266667	2.62593	0.1	2.5355	0.333333	1	1097	683.333	0.285714	0.3
1	1	2	87	Loss cue, gain target	2.49	0.366667	2.575	0.0666667	2.57937	0.733333	2.6542	0.166667	2.65179	0.0666667	2.71909	0.266667	1	1376	966.667	0.366667	0
1	1	2	88	Loss cue, loss target	2.4665	0	2.56232	0.0666667	2.645	0.9		1	2.49577	0.566667	2.41947	0.366667	1	1212	966.667	1	0
1	1	2	89	Gain cue, gain target	2.62636	0.266667	2.68414	0.0333333	2.53119	0.3	2.555	0	2.67828	0.0333333	2.68483	0	1	1720	1350	0.266667	0
1	1	2	90	Gain cue, gain target	2.62696	0.233333	2.70828	0.0333333	2.64946	0.0666667	2.71182	0.266667	2.75862	0.0333333	2.66786	0.0666667	1	2367	2400	1	0.466667
1	1	2	91	Amb cue, loss target	2.73558	0.133333	2.7705	0.666667	2.66446	0.0666667	2.69	0.4	2.81071	0.3	2.83667	0.5	1	921	500	0.466667	0
1	1	2	92	Gain cue, gain target	2.57633	0	2.7069	0.0333333	2.6275	0.666667	2.68942	0.133333	2.6125	0.0666667	2.54333	0.8	1	1882	1516.67	0.346154	0.133333
1	1	2	93	Amb cue, loss target	3.00806	0.4	3.1325	0.933333	2.9135	0.333333	2.76852	0.1	2.7595	0.333333	2.67761	0.233333	1	636	300	0.56	0.166667
1	1	2	94	Amb cue, gain target	2.90895	0.366667	2.72554	0.0666667	2.59367	0	2.45857	0.766667	2.49607	0.0666667	2.41914	0.0333333	1	768	300	0.809524	0.3
1	1	2	95	Amb cue, gain target	2.968	0	3.09241	0.0333333	3.08614	0.266667	3.12071	0.533333	3.1231	0.0333333	3.03091	0.266667	1	1495	1166.67	1	0
1	1	2	96	Gain cue, gain target	2.67036	0.0666667	2.71618	0.433333	2.64183	0	2.66447	0.366667	2.67517	0.0333333	2.67455	0.266667	1	1653	1116.67	0.566667	0
1	1	2	97	Gain cue, loss target	2.76148	0.1	2.71525	0.333333	2.595	0.0333333	2.63375	0.866667	2.57231	0.133333	2.49086	0.0333333	1	1100	666.667	0.4	0
1	1	2	98	Gain cue, loss target	2.411	0.666667	2.44	0.0333333	2.42182	0.633333	2.5025	0.466667	2.44857	0.0666667	2.3788	0.166667	1	715	316.667	0.708333	0.2
1	1	2	99	Loss cue, loss target	2.33317	0	2.23944	0.4	2.14357	0.766667	2.185	0.9	2.36173	0.133333	2.34056	0.1	1	1936	1566.67	0.608696	0.233333
1	1	2	100	Loss cue, gain target	3.06069	0.0333333	2.8719	0.0333333	2.78925	0.333333	2.95667	0	3.00948	0.0333333	2.8625	0.266667	1	1567	983.333	0.666667	0
1	1	2	101	Gain cue, gain target	2.3325	0.466667	2.43778	0.4	2.41883	0	2.536	0.5	2.5837	0.1	2.57548	0.3	1	1470	1100	1	0
1	1	2	102	Gain cue, gain target	2.31	0.0333333	2.20379	0.0333333	2.26432	0.266667	2.53536	0.533333	2.39707	0.0333333	2.42767	0.5	1	1602	900	0.724138	0.0333333
1	1	2	103	Amb cue, gain target	2.55667	0	2.58172	0.0333333	2.60917	0.8	2.54893	0.0666667	2.51379	0.0333333	2.515	0.733333	1	1004	733.333	1	0
1	1	2	104	Loss cue, loss target	2.42222	0.7	2.5658	0.166667	2.56617	0	2.30528	0.4	2.41115	0.566667	2.41034	0.0333333	1	735	750	0.444444	0.4
1	1	2	105	Loss cue, gain target	2.41717	0	2.4558	0.166667	2.55111	0.7	2.46321	0.0666667	2.38586	0.0333333	2.47397	0.0333333	1	1761	1383.33	1	0
1	1	2	106	Loss cue, loss target	2.695	0.766667	2.54052	0.0333333	2.52125	0.866667	2.5088	0.166667	2.45778	0.7	2.4025	0.733333	1	800	366.667	0.818182	0.633333
1	1	2	107	Amb cue, loss target	2.37852	0.1	2.45741	0.0333333	2.49458	0.6	2.52604	0.2	2.45517	0.0333333	2.45292	0.6	1	1178	850	1	0.0333333
1	1	2	108	Amb cue, loss target	2.62932	0.266667	2.84115	0.133333	2.73025	0.333333	2.97125	0.866667	2.81589	0.0666667	2.82909	0.266667	1	1510	1216.67	1	0.0333333
1	1	2	109	Loss cue, loss target	2.94087	0.233333	3.02346	0.133333	2.89023	0.266667	2.87828	0.0333333	2.96893	0.0666667	2.96023	0.266667	1	922	666.667	0.375	0.466667
1	1	2	110	Loss cue, loss target	2.54795	0.266667	2.68944	0.1	2.78583	0	2.647	0	2.78396	0.2	2.9475	0.866667	1	1473	1116.67	1	0
1	1	2	111	Gain cue, loss target	2.3887	0.1	2.49435	0.233333	2.65167	0.7	2.67883	0	2.65931	0.0333333	2.65375	0.6	1	1477	500	0.366667	0
1	1	2	112	Amb cue, gain target	2.76633	0	2.60328	0.0333333	2.566	0.833333	2.54883	0	2.50571	0.766667	2.51295	0.266667	1	1191	916.667	1	0.0333333
1	1	2	113	Amb cue, loss target	2.52569	0.0333333	2.55328	0.0333333	2.56735	0.433333	2.67526	0.366667	2.65862	0.0333333	2.67214	0.533333	1	2323	1300	0.0434783	0.233333
1	1	2	114	Gain cue, loss target	2.49474	0.366667	2.3675	0.2	2.418	0.833333		1	2.229	0.833333	2.525	0.933333	1	2170	1683.33	0.533333	0
1	1	2	115	Loss cue, loss target	2.50844	0.466667	2.675	0.933333	2.63676	0.433333		1	3.02	0.966667		1	1	1876	1500	1	0
1	1	2	116	Gain cue, loss target	2.62655	0.0333333	2.62362	0.0333333	2.63286	0.766667	2.58827	0.133333	2.48931	0.0333333	2.4	0.6	1	1352	983.333	0.733333	0
1	1	2	117	Gain cue, gain target	2.95862	0.0333333	2.86524	0.3	2.90317	0	2.75767	0	2.81093	0.1	2.89625	0.733333	1	2026	1666.67	0.3	0
1	1	2	118	Amb cue, gain target	2.33586	0.0333333	2.30232	0.0666667	2.37273	0.633333	2.55417	0.8	2.49156	0.466667	2.46088	0.433333	1	1046	750	1	0
1	1	2	119	Gain cue, loss target	2.53233	0	2.61687	0.2	2.76071	0.766667	3.011	0.666667	2.85672	0.0333333	2.74033	0.5	1	2660	2283.33	0.5	0.0666667
1	1	2	120	Amb cue, loss target	2.66154	0.133333	2.7225	0.733333	2.56767	0	2.50717	0	2.41786	0.766667	2.60769	0.566667	1	2241	1950	1	0
1	1	2	121	Loss cue, loss target	2.77083	0	2.60875	0.333333	2.6019	0.0333333	2.3775	0.933333	2.628	0.833333	2.59383	0	1	1968	1633.33	0.75	0.0666667
1	1	2	122	Amb cue, gain target	2.3225	0.333333	2.429	0.666667	2.44	0.633333	2.48286	0.533333	2.69333	0.9	2.43138	0.0333333	1	1964	1733.33	0.6	0
1	1	3	123	Amb cue, gain target	3.05205	0.266667	2.91525	0.333333	2.73767	0	2.57375	0.733333	2.66889	0.1	2.716	0.666667	1	1917	1500	0.3	0
1	1	3	124	Loss cue, loss target	2.663	0	2.6513	0.1	2.7069	0.3	2.91033	0	2.93054	0.0666667	2.815	0.966667	1	1367	1000	0.433333	0
1	1	3	125	Gain cue, gain target	2.58533	0	2.69793	0.0333333	2.59775	0.333333	2.676	0.666667		1	2.64286	0.766667	1	590	283.333	1	0.0333333
1	1	3	126	Loss cue, gain target	3.5	0.733333	2.97375	0.333333	2.8725	0.933333	2.78381	0.3	2.7645	0.666667	2.78286	0.766667	1	1611	1283.33	0.266667	0
1	1	3	127	Amb cue, loss target	2.96533	0.5	2.86339	0.0666667	2.74948	0.0333333	2.77568	0.266667	2.98214	0.0666667	2.98538	0.133333	1	633	283.333	1	0.533333
1	1	3	128	Gain cue, gain target	2.4098	0.166667	2.65804	0.0666667	2.62667	0	2.72717	0	2.7819	0.0333333	2.76611	0.7	1	567	283.333	1	0.133333
1	1	3	129	Gain cue, loss target	2.75367	0	2.56352	0.1	2.6725	0.866667	2.73455	0.633333	2.72086	0.0333333	2.8525	0.933333	1	2063	1850	1	0
1	1	3	130	Amb cue, gain target	2.83983	0	2.77569	0.0333333	2.7163	0.233333	2.65583	0.8	2.61983	0.0333333	2.60294	0.433333	1	1027	750	1	0
1	1	3	131	Loss cue, loss target	2.56729	0.2	2.7525	0.666667	2.73183	0	2.84241	0.0333333	2.97	0.833333	2.78114	0.266667	1	1863	1566.67	0.466667	0
1	1	3	132	Loss cue, loss target	2.92983	0.0333333	2.65638	0.0333333	2.588	0.833333	2.84813	0.733333	2.79982	0.0666667	2.71533	0.5	1	1228	916.667	1	0
1	1	3	133	Loss cue, loss target	2.971	0	2.89	0.3	2.8115	0.333333	2.68643	0.533333	2.53138	0.0333333	2.50857	0.766667	1	1704	1500	1	0
1	1	3	134	Gain cue, gain target	2.36633	0	2.44972	0.4	2.50028	0.4	2.6465	0.333333	2.72724	0.0333333	2.6355	0.333333	1	879	566.667	0.576923	0.133333
1	1	3	135	Amb cue, loss target	2.83	0.766667	2.73638	0.0333333	2.58907	0.1	2.6995	0.666667	2.75121	0.0333333	2.72611	0.7	1	1054	700	1	0
1	1	3	136	Loss cue, loss target	2.9225	0	2.91017	0.0333333	2.84605	0.366667	2.93955	0.633333	2.84978	0.233333	2.768	0	1	1271	750	0.633333	0
1	1	3	137	Amb cue, gain target	2.6285	0	2.58552	0.0333333	2.533	0.5	2.5031	0.3	2.41879	0.0333333	2.39188	0.733333	1	2062	1716.67	0.4	0
1	1	3	138	Loss cue, loss target	3.14	0.0666667	3.21386	0.266667	3.03367	0	2.94091	0.633333	3.2478	0.166667	3.21389	0.7	1	813	533.333	1	0.4
1	1	3	139	Loss cue, gain target	2.33643	0.3	2.38815	0.1	2.38375	0.6	2.3848	0.166667	2.37138	0.0333333	2.37935	0.233333	1	1081	666.667	0.7	0
1	1	3	140	Loss cue, gain target	2.3365	0.333333	2.31654	0.133333	2.48125	0.866667	2.44	0.866667	2.45852	0.1	2.39483	0	1	1942	1550	0.466667	0
1	1	3	141	Loss cue, loss target		1	2.815	0.833333	2.8375	0.8	2.86571	0.0666667	2.65	0.0333333	2.71029	0.433333	1	551	283.333	1	0.0333333
1	1	3	142	Gain cue, gain target	3.18438	0.733333	2.91732	0.0666667	2.87682	0.633333	3.11019	0.133333	2.995	0.0333333	3.00133	0	1	1089	733.333	0.666667	0
1	1	3	143	Amb cue, loss target	2.78983	0	2.88143	0.766667	2.79875	0.333333	2.72633	0.5	2.73661	0.0666667	2.7355	0.666667	1	989	683.333	1	0.0333333
1	1	3	144	Loss cue, gain target	2.47433	0	2.61069	0.0333333	2.51917	0.6	2.52975	0.333333	2.59444	0.7	2.53826	0.233333	1	772	283.333	1	0.733333
1	1	3	145	Gain cue, gain target	2.472	0	2.60241	0.0333333	2.64286	0.766667		1	2.345	0.966667	2.27	0.966667	1	800	266.667	0.45	0.333333
1	1	3	146	Gain cue, loss target	2.68594	0.466667	2.58879	0.0333333	2.57821	0.533333	2.79326	0.233333	2.84224	0.0333333	2.74688	0.733333	1	1167	750	1	0
1	1	3	147	Loss cue, gain target	2.46326	0.233333	2.33917	0.8	2.38556	0.7	2.595	0.966667	2.4588	0.166667	2.48647	0.433333	1	1187	1066.67	1	0.0333333
1	1	3	148	Loss cue, loss target	2.76433	0	2.73379	0.0333333	2.81025	0.333333	2.916	0.333333	2.92536	0.0666667	2.80175	0.333333	1	1748	1150	0.392857	0.0666667
1	1	3	149	Gain cue, gain target	2.676	0	2.76531	0.466667	2.8525	0.933333	2.68741	0.1	2.56167	0.8	2.52033	0	1	1465	1166.67	1	0
1	1	3	150	Loss cue, loss target	2.74121	0.0333333	2.76793	0.0333333	2.735	0.366667	2.85406	0.466667	2.83275	0.333333	2.73967	0	1	896	550	1	0.7
1	1	3	151	Gain cue, gain target	2.8725	0.866667	2.91385	0.566667	2.79846	0.566667	2.95	0.666667	2.79333	0.3	2.76472	0.4	1	1188	733.333	0.607143	0.0666667
1	1	3	152	Amb cue, loss target	2.39367	0	2.61263	0.366667	2.61067	0	2.545	0	2.65	0.766667	2.6955	0.333333	1	1123	750	1	0
1	1	3	153	Gain cue, gain target	2.5135	0	2.47241	0.0333333	2.43167	0.6	2.565	0.133333	2.51269	0.133333		1	1	1305	983.333	0.5	0.133333
1	1	3	154	Gain cue, gain target	2.83825	0.333333	2.77655	0.0333333	2.60462	0.566667	2.473	0.166667	2.34707	0.0333333	2.52167	0.8	1	2014	1783.33	1	0
1	1	3	155	Amb cue, loss target	2.59089	0.0666667	2.60196	0.233333	2.69227	0.266667	2.87667	0.7	2.76167	0.8	2.70625	0.2	1	1816	1516.67	0.4	0
1	1	3	156	Loss cue, gain target	2.99214	0.766667	2.68	0.0666667	2.59375	0.733333	2.69714	0.0666667	2.4998	0.166667	2.59273	0.633333	1	1433	983.333	0.433333	0
1	1	3	157	Loss cue, loss target	2.73517	0	2.73034	0.0333333	2.67071	0.766667	2.85933	0	2.86948	0.0333333	2.84974	0.366667	1	1059	683.333	1	0.0333333
1	1	3	158	Amb cue, gain target	3.10913	0.233333	2.88707	0.0333333	2.79778	0.7	2.90315	0.1	2.83569	0.0333333	2.74786	0.766667	1	1237	983.333	1	0
1	1	3	159	Loss cue, loss target	3.03269	0.566667	2.83069	0.0333333	2.7175	0.0666667	2.84364	0.266667	2.86897	0.0333333	2.96333	0.6	1	960	266.667	0.423077	0.133333
1	1	3	160	Gain cue, gain target	2.90483	0.0333333	3.01724	0.0333333	2.93925	0.333333	3.14167	0.3	3.10393	0.533333	2.87789	0.366667	1	1597	1266.67	0.333333	0
1	1	3	161	Amb cue, gain target		1		1	2.85	0.933333	2.79	0.966667	2.865	0.966667	2.92794	0.433333	1	683	300	1	0.1
1	1	3	162	Gain cue, loss target	2.69125	0.6	2.7132	0.166667	2.65933	0	2.812	0.333333	2.9581	0.0333333	2.87313	0.733333	1	699	133.333	0.666667	0.2
1	1	3	163	Gain cue, loss target		1		1		1		1		1		1	0	2375	0
1	1	3	164	Amb cue, loss target	2.70667	0.9	2.70056	0.1	2.61962	0.133333	3.0225	0.866667	2.73603	0.0333333	2.63333	0.3	1	2067	1666.67	0.333333	0
1	1	3	165	Gain cue, gain target	2.65429	0.533333	3.01	0.566667	2.82917	0.8	2.6152	0.166667	2.62167	0.2	2.59969	0.466667	1	1298	950	0.724138	0.0333333
1	1	3	166	Amb cue, gain target	2.4946	0.166667	2.45	0.0333333	2.49333	0.8	2.51167	0	2.50862	0.0333333	2.42188	0.2	0	1892	1783.33	0.366667	0
1	1	3	167	Gain cue, loss target	2.7158	0.166667	2.61687	0.466667	2.625	0.766667	2.90083	0.6	2.90793	0.0333333	2.66167	0	1	2007	1566.67	0.6	0
1	1	3	168	Loss cue, loss target	2.647	0	2.72	0.833333	2.70583	0.6	2.63267	0.5	2.67214	0.766667	2.66283	0.233333	1	1095	616.667	1	0.0333333
1	1	3	169	Gain cue, loss target	2.46317	0	2.57304	0.0666667	2.51833	0.6	2.5922	0.166667	2.56862	0.0333333	2.50813	0.733333	1	1997	1750	1	0
1	1	3	170	Gain cue, gain target	2.61433	0	2.5581	0.0333333	2.94571	0.766667	2.77457	0.233333	2.83518	0.0666667	2.67983	0	1	879	516.667	1	0.0333333
1	1	3	171	Gain cue, gain target	2.50759	0.0333333	2.6119	0.3	2.60633	0	2.68	0	2.68917	0.8	2.64674	0.233333	1	1182	883.333	1	0.0666667
1	1	3	172	Amb cue, loss target	2.56333	0.3	2.51054	0.0666667	2.48667	0	2.42183	0	2.48185	0.1	2.46615	0.566667	0	2555	2466.67	0.409091	0.266667
1	1	3	173	Loss cue, gain target	2.93233	0	2.74	0.0333333	2.73893	0.0666667	2.9725	0.666667	3.33154	0.566667	3.1325	0.533333	1	1292	700	0.5	0.133333
1	1	3	174	Amb cue, loss target	2.65409	0.633333	2.75417	0.6	2.354	0.833333	2.54545	0.633333	2.555	0.366667	2.47262	0.3	1	1662	1283.33	1	0.0333333
1	1	3	175	Loss cue, gain target	2.58833	0.9	2.4682	0.166667	2.49977	0.266667	2.79192	0.566667	2.74224	0.0333333	2.59636	0.266667	0	1844	2700	0.956522	0.233333
1	1	3	176	Loss cue, loss target	2.60962	0.133333	2.60793	0.0333333	2.47684	0.366667	2.58317	0	2.6175	0.133333	2.55577	0.566667	1	2379	2183.33	1	0.0333333
1	1	3	177	Amb cue, gain target	2.37308	0.566667	2.53413	0.233333	2.61	0.833333	2.4025	0.933333	2.45848	0.233333	2.433	0	1	2063	1766.67	1	0.366667
1	1	3	178	Loss cue, loss target	2.45317	0	2.52793	0.0333333	2.555	0.266667	2.635	0.966667	2.62	0.833333	2.47957	0.233333	1	1606	1083.33	1	0
1	1	3	179	Gain cue, loss target	2.71396	0.2	2.49327	0.133333	2.535	0.8	2.58167	0	2.62536	0.0666667	2.55182	0.633333	1	1565	1133.33	0.413793	0.0333333
1	1	3	180	Gain cue, loss target	2.78104	0.2	2.8719	0.3	2.85883	0	2.7865	0	2.76086	0.0333333	2.71	0.366667	1	1282	833.333	0.586207	0.0333333
1	1	3	181	Gain cue, gain target		1	2.64714	0.533333	2.59948	0.0333333	2.5125	0.8	2.51276	0.0333333	2.63656	0.466667	1	1180	716.667	0.6	0
1	1	3	182	Loss cue, loss target	2.62148	0.1	2.65696	0.0666667	2.72368	0.366667	2.77625	0.466667	2.73232	0.0666667	2.66556	0.7	1	2277	1416.67	0.482759	0.0333333
1	1	3	183	Gain cue, gain target	2.512	0.833333	2.6308	0.166667	2.49019	0.133333		1		1	2.57	0.966667	1	1153	700	0.521739	0.233333
1	1	4	184	Loss cue, gain target	2.54875	0.733333	2.75089	0.0666667	2.79433	0.5	3.01375	0.866667	2.95263	0.366667	2.812	0.666667	1	1461	1033.33	0.433333	0
1	1	4	185	Amb cue, loss target	2.87167	0	2.80575	0.333333	2.73235	0.433333	2.71875	0.866667	2.43375	0.466667	2.55674	0.233333	1	1658	1066.67	0.533333	0
1	1	4	186	Loss cue, gain target	2.6375	0.333333	2.69714	0.0666667	2.68312	0.733333	2.68345	0.0333333	2.58052	0.0333333	2.50271	0.2	1	2096	1800	1	0.433333
1	1	4	187	Amb cue, gain target	2.67852	0.1	2.65793	0.0333333	2.65917	0.8	2.66	0.133333	2.695	0.933333	2.64722	0.4	1	2058	1600	0.625	0.2
1	1	4	188	Gain cue, loss target	3.04796	0.1	3.013	0.666667	2.96175	0.333333	3.09139	0.4	3.08138	0.0333333	2.87929	0.766667	1	1908	1150	0.2	0
1	1	4	189	Loss cue, loss target	2.72367	0	2.64907	0.1	2.7	0.966667		1	2.55036	0.533333	2.47654	0.133333	1	722	283.333	0.470588	0.433333
1	1	4	190	Amb cue, loss target	2.48875	0.0666667	2.5337	0.1	2.52821	0.533333	2.69587	0.233333	2.60125	0.866667	2.74864	0.633333	1	2004	1716.67	1	0.366667
1	1	4	191	Amb cue, gain target	2.77864	0.633333	2.7481	0.0333333	2.78583	0.8	2.62276	0.0333333	2.39065	0.233333	2.46857	0.766667	1	608	66.6667	0.761905	0.3
1	1	4	192	Amb cue, loss target	2.40238	0.3	2.5035	0.333333	2.501	0.833333	2.467	0	2.465	0.7	2.46958	0.2	1	2178	1266.67	0.533333	0
1	1	4	193	Loss cue, loss target	2.70523	0.266667	2.61054	0.0666667	2.61966	0.0333333	2.78	0	2.72167	0.2	2.739	0.166667	1	1886	1650	1	0.5
1	1	4	194	Loss cue, loss target	2.23905	0.3	2.2025	0.4		1	2.25636	0.266667	2.24379	0.0333333	2.37075	0.333333	1	984	700	1	0.1
1	1	4	195	Gain cue, loss target	2.46593	0.1	2.5316	0.166667	2.67625	0.866667	2.40648	0.1	2.55707	0.0333333	2.51325	0.333333	1	1604	850	0.3	0
1	1	4	196	Gain cue, gain target	2.57458	0.2	2.70103	0.0333333	2.67929	0.766667	2.64914	0.0333333	2.62425	0.333333	2.544	0.666667	1	1720	1300	0.566667	0
1	1	4	197	Amb cue, loss target	2.49433	0	2.53812	0.733333	2.46018	0.0666667	2.40167	0.5	2.48833	0.5	2.40183	0	1	727	283.333	0.565217	0.233333
1	1	4	198	Loss cue, loss target	2.62517	0	2.69483	0.0333333	2.69833	0.7	2.63815	0.1	2.67776	0.0333333	2.72595	0.3	1	1683	1416.67	1	0.0333333
1	1	4	199	Loss cue, loss target	2.64476	0.3	2.55052	0.0333333	2.55275	0.333333	2.55417	0	2.58352	0.1	2.63464	0.533333	1	727	516.667	1	0.133333
1	1	4	200	Gain cue, gain target	2.62625	0.333333	2.62741	0.0333333	2.60841	0.266667	2.6115	0	2.62241	0.0333333	2.63143	0.3	1	1374	700	1	0.366667
1	1	4	201	Gain cue, gain target	2.85204	0.1	2.73048	0.3	2.76455	0.633333	2.7463	0.233333	2.63889	0.1	2.607	0.5	1	1867	1550	0.809524	0.3
1	1	4	202	Amb cue, gain target	2.48321	0.0666667	2.46362	0.0333333	2.52159	0.266667	2.65417	0.8	2.69717	0.233333	2.615	0.833333	1	1340	950	0.333333	0
1	1	4	203	Loss cue, loss target	2.49089	0.0666667	2.58423	0.133333		1	2.60688	0.733333	2.48464	0.533333	2.45844	0.466667	1	1054	666.667	0.633333	0
1	1	4	204	Loss cue, gain target	2.46687	0.2	2.43464	0.0666667	2.433	0.833333	2.49707	0.0333333	2.486	0.833333	2.51033	0	1	1781	1450	1	0
1	1	4	205	Gain cue, gain target	2.69883	0	2.64103	0.0333333	2.73583	0	2.77476	0.3	2.82643	0.0666667	2.66024	0.3	1	1886	1616.67	1	0.633333
1	1	4	206	Loss cue, gain target	2.72883	0	2.68466	0.0333333	2.74658	0.366667	2.84	0.966667		1	2.59033	0.5	1	1018	700	1	0
1	1	4	207	Gain cue, gain target	2.30143	0.533333	2.47175	0.333333	2.50348	0.233333	2.699	0.666667	2.61345	0.0333333	2.53545	0.266667	1	1979	1700	1	0
1	1	4	208	Amb cue, loss target	2.70717	0	2.745	0.0333333	2.71786	0.3	2.92283	0	2.93034	0.0333333	2.84571	0.3	1	1066	716.667	0.592593	0.1
1	1	4	209	Loss cue, loss target	2.86067	0	2.71087	0.233333	2.62875	0.733333	2.79139	0.4	2.61879	0.0333333	2.60786	0.766667	1	2178	1916.67	1	0
1	1	4	210	Amb cue, gain target	2.88283	0	2.8731	0.0333333	2.7675	0.6	2.66875	0.866667	2.65404	0.133333	2.5775	0.0666667	1	881	700	0.933333	0
1	1	4	211	Gain cue, gain target	2.8545	0	2.73192	0.133333	2.565	0.933333	2.842	0.666667	2.7158	0.166667	2.70136	0.266667	1	1971	300	0.291667	0.2
1	1	4	212	Loss cue, loss target	2.67925	0.333333	2.63	0.0333333	2.78717	0	2.88167	0.5	2.9525	0.933333	2.8963	0.233333	1	767	33.3333	0.913043	0.233333
1	1	4	213	Gain cue, gain target	2.7705	0	2.75052	0.0333333	2.7	0.766667	2.70483	0.0333333	2.483	0.166667	2.5225	0.8	1	2319	1250	0.142857	0.0666667
1	1	4	214	Gain cue, gain target	2.51658	0.366667	2.55052	0.0333333	2.455	0.966667		1		1	2.47441	0.433333	1	1950	1533.33	0.65	0.333333
1	1	4	215	Loss cue, loss target	2.7115	0	2.68759	0.1	2.752	0.833333	2.7035	0	2.70724	0.0333333	2.705	0.466667	1	1800	1550	0.4	0
1	1	4	216	Gain cue, gain target	2.50867	0	2.47911	0.0666667	2.57	0.933333	2.5563	0.1	2.60167	0.6	2.70528	0.4	1	1071	716.667	1	0
1	1	4	217	Gain cue, loss target	2.58983	0	2.48333	0.2	2.50136	0.633333	2.68786	0.766667	2.60345	0.0333333	2.56321	0.533333	1	1966	1583.33	0.47619	0.3
1	1	4	218	Gain cue, loss target	2.57563	0.2	2.58667	0.4	2.61591	0.633333	2.55058	0.133333	2.62328	0.0333333	2.69684	0.366667	1	2491	283.333	0.346154	0.133333
1	1	4	219	Amb cue, loss target	2.83688	0.733333	2.8802	0.166667	2.69026	0.366667	2.70846	0.566667	2.59722	0.1	2.44	0.533333	1	1364	883.333	0.366667	0
1	1	4	220	Gain cue, loss target	2.88609	0.233333	2.90036	0.0666667	2.8325	0.933333	2.725	0.133333	2.63921	0.366667	2.566	0.166667	1	1732	1066.67	0.344828	0.0333333
1	1	4	221	Gain cue, gain target	2.49417	0.2	2.37981	0.1	2.40333	0.7	2.4648	0.166667	2.47846	0.133333	2.5775	0.733333	1	1359	983.333	1	0
1	1	4	222	Loss cue, loss target	2.55481	0.1	2.5752	0.166667	2.48417	0.8	2.54981	0.1	2.58483	0.0333333	2.49812	0.733333	1	1433	1033.33	0.333333	0
1	1	4	223	Gain cue, gain target	2.74367	0	2.6928	0.166667	2.66292	0.6	2.6505	0	2.5425	0.333333	2.51643	0.3	1	1514	1050	1	0
1	1	4	224	Loss cue, loss target	2.52536	0.0666667	2.43071	0.0666667	2.4625	0.866667	2.457	0.833333		1		1	1	1265	950	1	0.0333333
1	1	4	225	Gain cue, loss target	2.49208	0.2	2.54786	0.0666667	2.68	0.8	2.806	0	2.80429	0.766667	2.70768	0.0666667	1	960	683.333	0.966667	0
1	1	4	226	Loss cue, loss target	2.5624	0.166667	2.54839	0.0666667	2.57437	0.733333	2.45944	0.1	2.51825	0.333333	2.59458	0.6	1	1682	1250	0.633333	0
1	1	4	227	Amb cue, gain target	2.59	0	2.52	0.8	2.52519	0.133333	2.44583	0	2.47089	0.0666667	2.56088	0.433333	1	931	500	0.655172	0.0333333
1	1	4	228	Gain cue, loss target	2.54826	0.233333	2.55224	0.0333333	2.52929	0.766667	2.57907	0.1	2.58519	0.1	2.68231	0.566667	1	931	550	0.653846	0.133333
1	1	4	229	Loss cue, gain target	2.70212	0.133333	2.76966	0.0333333	2.71125	0.866667	2.80167	0.7	2.73828	0.0333333	2.69406	0.466667	1	1548	1116.67	1	0
1	1	4	230	Amb cue, loss target	2.5919	0.0333333	2.676	0.833333	2.57375	0.466667		1		1		1	1	1208	483.333	0.633333	0
1	1	4	231	Gain cue, gain target	2.71707	0.0333333	2.80638	0.0333333	2.73714	0.766667	2.83523	0.266667	2.72845	0.0333333	2.6885	0.666667	1	655	283.333	1	0.5
1	1	4	232	Amb cue, gain target	2.662	0.833333	2.59652	0.233333	2.47632	0.366667		1	2.56	0.633333	2.53483	0	1	1259	950	1	0
1	1	4	233	Loss cue, gain target	2.4502	0.166667	2.50375	0.733333	2.50625	0.733333	2.59775	0.333333	2.5863	0.1	2.642	0.833333	1	602	266.667	0.681818	0.266667
1	1	4	234	Gain cue, gain target	2.53086	0.0333333	2.45675	0.333333	2.50929	0.766667	2.53577	0.133333	2.53891	0.233333	2.62579	0.366667	1	1513	1000	1	0
1	1	4	235	Gain cue, gain target	2.67818	0.266667	2.74069	0.0333333	2.59773	0.633333	2.63146	0.2	2.57672	0.0333333	2.45395	0.366667	1	1339	983.333	1	0
1	1	4	236	Amb cue, gain target	2.505	0.833333	2.50741	0.0333333	2.45583	0.8	2.585	0.933333	2.5075	0.0666667	2.46897	0.0333333	1	2231	1916.67	1	0.2
1	1	4	237	Amb cue, loss target	2.645	0.733333	2.55229	0.2	2.35364	0.266667	2.37333	0.6	2.31021	0.2		1	1	1845	1566.67	0.866667	0
1	1	4	238	Loss cue, gain target	2.66933	0	2.725	0.366667	2.75813	0.733333	2.6513	0.233333	2.61833	0.9	2.71048	0.3	1	879	433.333	0.6	0
1	1	4	239	Gain cue, gain target	2.60833	0	2.54826	0.233333	2.63	0.6	2.64143	0.0666667	2.66275	0.333333	2.68917	0.8	1	779	450	1	0
1	1	4	240	Loss cue, loss target	2.91	0.6	2.81	0.0333333	2.77517	0	2.96273	0.266667	2.94052	0.0333333	2.95806	0.4	1	874	500	0.733333	0
1	1	4	241	Gain cue, gain target	2.80318	0.266667	2.945	0.933333	2.68821	0.0666667	2.55333	0.5	2.70125	0.6	2.58967	0	1	1236	950	1	0
1	1	4	242	Amb cue, gain target	2.57111	0.7	2.63646	0.2	2.535	0.666667		1		1		1	1	1377	1083.33	1	0
1	1	4	243	Loss cue, loss target	2.50146	0.2	2.57904	0.133333	2.73375	0.866667	2.60964	0.0666667	2.42278	0.4	2.53857	0.766667	1	1309	916.667	0.533333	0
1	1	4	244	Loss cue, loss target	2.43948	0.0333333	2.42435	0.233333	2.567	0.833333	2.5525	0.933333	2.65559	0.433333	2.54125	0.2	1	1119	516.667	0.6	0.166667
1	2	1	1	Loss cue, loss target	3.56615	0.566667	3.44879	0.0333333	3.48933	0	3.67733	0	3.65552	0.0333333	3.5925	0	1	1524	966.667	0.555556	0.1
1	2	1	2	Gain cue, loss target	3.2425	0	3.23241	0.0333333	3.236	0	3.27295	0.266667	3.33259	0.0333333	3.26083	0	1	2460	1333.33	0.366667	0
1	2	1	3	Amb cue, gain target	3.41328	0.0333333	3.43707	0.0333333	3.34233	0	3.24867	0	3.2531	0.0333333	3.23328	0.0333333	1	1472	966.667	0.633333	0
1	2	1	4	Loss cue, loss target	3.35583	0	3.3336	0.166667	3.3155	0	3.2545	0	3.22172	0.0333333	3.24429	0.0666667	0	1282	1700	1	0
1	2	1	5	Loss cue, gain target	3.329	0	3.30517	0.0333333	3.248	0	3.2965	0	3.24379	0.0333333	3.23	0	1	2331	1866.67	0.52	0.166667
1	2	1	6	Amb cue, loss target	3.41056	0.1	3.30478	0.233333	3.26383	0	3.2315	0	3.24431	0.0333333	3.28017	0	1	2594	2000	1	0
1	2	1	7	Gain cue, gain target	3.18458	0.2	3.24707	0.0333333	3.21633	0	3.21583	0	3.27379	0.0333333	3.28683	0	1	1748	816.667	0.4	0
1	2	1	8	Gain cue, loss target	3.167	0	3.26	0.0333333	3.2925	0	3.26083	0	3.29431	0.0333333	3.2215	0	1	2664	1650	0.1	0
1	2	1	9	Gain cue, gain target	3.24111	0.1	3.23086	0.0333333	3.20433	0	3.225	0	3.17324	0.433333	3.23767	0	1	1865	1333.33	0.566667	0
1	2	1	10	Loss cue, loss target	3.21867	0	3.27848	0.233333	3.273	0	3.2665	0	3.26483	0.0333333	3.26433	0	1	1050	583.333	1	0.133333
1	2	1	11	Gain cue, gain target	3.22617	0	3.23172	0.0333333	3.1945	0	3.18533	0	3.25034	0.0333333	3.18533	0	1	1945	1666.67	1	0
1	2	1	12	Amb cue, gain target	3.09267	0	3.13138	0.0333333	3.15296	0.1	3.204	0	3.22862	0.0333333	3.17283	0	1	2214	1916.67	1	0
1	2	1	13	Gain cue, gain target	3.14125	0.466667	3.16172	0.0333333	3.11133	0	3.11633	0	3.12966	0.0333333	3.15167	0	1	832	283.333	1	0
1	2	1	14	Loss cue, loss target	3.195	0	3.13679	0.0666667	3.1635	0	3.25633	0	3.29776	0.0333333	3.23967	0	0	0	0
1	2	1	15	Loss cue, gain target	3.26167	0	3.23138	0.0333333	3.18783	0	3.20483	0	3.21914	0.0333333	3.18517	0	0	0	750	0.0333333	0
1	2	1	16	Gain cue, gain target	3.306	0	3.24862	0.0333333	3.1905	0	3.21883	0	3.21897	0.0333333	3.1775	0	1	1245	783.333	1	0
1	2	1	17	Loss cue, loss target	3.17733	0	3.17621	0.0333333	3.141	0	3.1625	0	3.17897	0.0333333	3.15167	0	0	1420	1983.33	1	0
1	2	1	18	Amb cue, loss target	3.19	0	3.14621	0.0333333	3.12667	0	3.12383	0	3.09517	0.0333333	3.10795	0.266667	1	911	33.3333	1	0.166667
1	2	1	19	Gain cue, loss target	3.11417	0	3.12017	0.0333333	3.10133	0	3.10433	0	3.05552	0.0333333	3.075	0.2	1	1707	783.333	0.433333	0
1	2	1	20	Loss cue, gain target	3.19476	0.3	3.12983	0.0333333	3.11167	0	3.1755	0	3.17431	0.0333333	3.14833	0	1	1442	650	0.633333	0
1	2	1	21	Amb cue, gain target	3.0145	0	2.98411	0.0666667	3.02833	0	3.081	0.333333	3.16155	0.0333333	3.17883	0	1	1863	1500	0.833333	0
1	2	1	22	Loss cue, loss target	3.0495	0	3.10741	0.0333333	3.10367	0	3.14067	0	3.20241	0.0333333	3.14239	0.233333	1	2278	1783.33	0.392857	0.0666667
1	2	1	23	Gain cue, gain target	3.101	0	3.05121	0.0333333	3.015	0	3.01886	0.266667	3.11696	0.0666667	3.08183	0	1	1058	283.333	0.866667	0
1	2	1	24	Loss cue, gain target	3.07591	0.266667	3.06875	0.0666667	3.07931	0.0333333	3.13364	0.266667	3.08397	0.0333333	3.09267	0	1	1494	850	0.366667	0
1	2	1	25	Gain cue, gain target	3.08397	0.0333333	3.01845	0.0333333	3.039	0	3.13817	0	3.17793	0.0333333	3.17833	0	1	1947	1516.67	0.666667	0
1	2	1	26	Gain cue, gain target	3.13283	0	3.08776	0.0333333	3.116	0	3.143	0	3.18741	0.0333333	3.15567	0	1	1154	683.333	1	0
1	2	1	27	Gain cue, loss target	3.117	0	3.11534	0.0333333	3.11717	0	3.10196	0.233333	3.19732	0.0666667	3.13267	0	0	0	550	0.366667	0
1	2	1	28	Amb cue, loss target	3.14067	0	3.1231	0.0333333	3.07467	0	3.0675	0	3.11308	0.133333	3.1255	0	1	866	400	1	0.0666667
1	2	1	29	Loss cue, loss target	3.03533	0	3.07414	0.0333333	3.101	0	3.19483	0	3.2131	0.0333333	3.14917	0	1	2222	1916.67	0.366667	0
1	2	1	30	Amb cue, loss target	3.25	0.0666667	3.18414	0.0333333	3.091	0	3.13077	0.133333	3.13741	0.0333333	3.14542	0.6	1	1527	916.667	0.6	0.166667
1	2	1	31	Gain cue, gain target	3.1055	0	3.11879	0.0333333	3.09667	0	3.23571	0.766667	3.12103	0.0333333	3.11667	0	1	1339	866.667	1	0
1	2	1	32	Loss cue, loss target	3.08114	0.266667	3.08741	0.0333333	3.12067	0	3.19857	0.766667	3.21611	0.1	3.14233	0	1	1760	1350	0.666667	0
1	2	1	33	Gain cue, gain target	3.09867	0	3.0719	0.0333333	3.032	0	3.0465	0	3.09655	0.0333333	3.08068	0.266667	1	1098	600	1	0
1	2	1	34	Loss cue, loss target	3.234	0	3.22328	0.0333333	3.11033	0	3.11067	0	3.10603	0.0333333	3.147	0	1	1446	916.667	0.666667	0
1	2	1	35	Gain cue, gain target	3.118	0	3.1394	0.166667	3.179	0	3.224	0	3.2119	0.0333333	3.1655	0	1	2157	1783.33	1	0
1	2	1	36	Amb cue, gain target	3.04833	0	3.02304	0.0666667	3.03067	0	3.05133	0	3.03397	0.0333333	2.99864	0.266667	1	2241	1900	1	0
1	2	1	37	Loss cue, gain target	3.12883	0	3.06759	0.0333333	3.03033	0	3.04932	0.266667	3.11482	0.0666667	3.06017	0	1	1181	483.333	0.633333	0
1	2	1	38	Amb cue, loss target	3.058	0	3.04397	0.0333333	3.0305	0	3.05017	0	3.10052	0.0333333	3.081	0.666667	1	2436	0
1	2	1	39	Gain cue, loss target	3.07983	0	3.00862	0.0333333	3.01667	0	3.08133	0	3.05476	0.3	3.12448	0.0333333	1	2328	1650	1	0
1	2	1	40	Amb cue, gain target	3.09617	0	3.08672	0.0333333	3.03717	0	3.09083	0	3.11776	0.0333333	3.09	0	0	0	2650	0.6	0
1	2	1	41	Loss cue, gain target	3.1835	0	3.22966	0.0333333	3.1985	0	3.175	0	3.12621	0.0333333	3.08133	0	1	1721	1116.67	1	0
1	2	1	42	Gain cue, gain target	3.07707	0.0333333	3.00792	0.2	3.00867	0	3.04267	0	3.09397	0.0333333	3.08233	0	1	2264	883.333	0.533333	0
1	2	1	43	Gain cue, gain target	3.13383	0	3.11708	0.2	3.05167	0	3.01882	0.433333	3.16525	0.333333	3.09617	0	1	1852	1450	1	0
1	2	1	44	Gain cue, loss target	3.12117	0	3.1325	0.0666667	3.09383	0	3.15017	0	3.17259	0.0333333	3.18217	0	1	1296	850	1	0
1	2	1	45	Loss cue, loss target	3.12517	0	3.11259	0.0333333	3.08583	0	3.143	0	3.19672	0.0333333	3.1575	0	1	1711	1316.67	1	0
1	2	1	46	Amb cue, loss target	3.10433	0	3.1	0.0333333	3.03172	0.0333333	3.063	0	3.19	0.0333333	3.10731	0.566667	1	2033	1500	0.689655	0.0333333
1	2	1	47	Loss cue, loss target	3.08233	0	3.09276	0.0333333	3.068	0	3.11767	0	3.11293	0.0333333	3.12267	0	1	2144	1600	1	0
1	2	1	48	Loss cue, loss target	3.17383	0	3.09845	0.0333333	3.0615	0	3.09317	0	3.11414	0.0333333	3.10667	0	1	1953	1533.33	1	0
1	2	1	49	Gain cue, gain target	3.13133	0	3.09	0.333333	3.06217	0	3.02	0	3.00362	0.0333333	3.039	0	1	736	300	1	0
1	2	1	50	Loss cue, loss target	3.02	0	3.0319	0.0333333	3.01883	0	3.04159	0.266667	3.10143	0.0666667	3.04733	0	0	1588	1566.67	1	0.0333333
1	2	1	51	Amb cue, gain target	3.10667	0	3.10017	0.0333333	3.04767	0	3.05	0	3.06603	0.0333333	3.07312	0.733333	0	0	1000	0.633333	0
1	2	1	52	Amb cue, gain target	3.07	0.0333333	3.09759	0.0333333	3.09259	0.0333333	3.08783	0	3.13155	0.0333333	3.05167	0.2	1	975	266.667	1	0.0666667
1	2	1	53	Loss cue, gain target	3.10333	0	3.05034	0.0333333	3.06533	0	3.1515	0	3.12534	0.0333333	3.11433	0	0	2167	1666.67	1	0
1	2	1	54	Loss cue, loss target	3.2515	0	3.26	0.0333333	3.199	0	3.20667	0	3.15224	0.0333333	3.0815	0	1	877	283.333	1	0
1	2	1	55	Amb cue, gain target	3.07817	0	3.07879	0.0333333	3.00683	0	3.04603	0.0333333	3.05375	0.0666667	3.01833	0	1	1605	983.333	0.964286	0.0666667
1	2	1	56	Amb cue, loss target	3.1705	0	3.16017	0.0333333	3.08583	0	3.06385	0.133333	3.13393	0.0666667	3.13563	0.733333	1	1241	683.333	1	0.0333333
1	2	1	57	Gain cue, loss target	3.119	0	3.20375	0.0666667	3.23288	0.133333	3.2856	0.166667	3.19345	0.0333333	3.16897	0.0333333	1	2208	1883.33	1	0
1	2	1	58	Loss cue, loss target	2.97967	0	3.01845	0.0333333	2.99167	0	3.03433	0	3.07328	0.0333333	3.07583	0	1	1321	916.667	1	0.0333333
1	2	1	59	Loss cue, loss target	3.26571	0.0666667	3.27432	0.266667	3.212	0	3.2315	0	3.25517	0.0333333	3.24783	0	1	1351	1083.33	1	0
1	2	1	60	Gain cue, gain target	3.16017	0	3.16879	0.0333333	3.11933	0	3.153	0	3.14086	0.0333333	3.07833	0.3	0	2350	2233.33	0.478261	0.233333
1	2	1	61	Loss cue, gain target	3.194	0	3.04932	0.266667	3.09	0.266667	3.14293	0.0333333	3.12552	0.0333333	3.0419	0.3	1	1822	950	0.433333	0
1	2	2	62	Loss cue, gain target	3.7855	0	3.68224	0.0333333	3.64517	0	3.65952	0.3	3.62929	0.0666667	3.53467	0	1	2518	1600	1	0
1	2	2	63	Gain cue, gain target	3.32133	0	3.32018	0.0666667	3.30339	0.0666667	3.2915	0	3.31724	0.0333333	3.31217	0	1	989	600	1	0
1	2	2	64	Gain cue, gain target	3.35534	0.0333333	3.28517	0.0333333	3.28067	0	3.314	0	3.29379	0.0333333	3.23318	0.266667	1	1713	1600	0.433333	0
1	2	2	65	Loss cue, loss target	3.26679	0.533333	3.16948	0.0333333	3.139	0	3.199	0	3.24897	0.0333333	3.22717	0	1	2341	1883.33	1	0
1	2	2	66	Amb cue, loss target	3.2525	0	3.17241	0.0333333	3.06917	0	3.07883	0	3.12707	0.0333333	3.20063	0.466667	1	2198	1783.33	0.566667	0
1	2	2	67	Loss cue, gain target	3.12438	0.2	3.105	0.266667	3.0265	0	3.0825	0.4	3.14862	0.0333333	3.19633	0	1	2016	1466.67	0.833333	0
1	2	2	68	Loss cue, loss target	3.15033	0	3.16397	0.0333333	3.08172	0.0333333	3.275	0.8	3.13768	0.0666667	3.11567	0	1	2143	1883.33	1	0
1	2	2	69	Loss cue, loss target	3.17931	0.0333333	3.06103	0.0333333	3.02167	0	3.08167	0	3.11466	0.0333333	3.12317	0	1	1403	916.667	0.666667	0
1	2	2	70	Gain cue, loss target	3.02133	0	3.05724	0.0333333	3.02433	0	3.08267	0	3.06448	0.0333333	3.04944	0.7	1	2413	1966.67	1	0
1	2	2	71	Loss cue, loss target	3.13	0	3.11707	0.0333333	3.074	0	3.0835	0.333333	3.21696	0.0666667	3.16283	0	1	2394	1950	0.766667	0
1	2	2	72	Loss cue, loss target	3.04217	0	3.03207	0.0333333	2.99955	0.266667	3.0935	0	3.11017	0.0333333	3.1015	0	1	1320	950	1	0.0333333
1	2	2	73	Gain cue, gain target	3.05867	0	3.10534	0.0333333	3.07733	0	3.0955	0	3.07966	0.0333333	3.02167	0.2	1	1623	1233.33	0.666667	0
1	2	2	74	Loss cue, gain target	3.11466	0.0333333	3.05839	0.0666667	3.04067	0	3.1265	0	3.14828	0.0333333	3.15	0.666667	1	2169	1616.67	1	0.0333333
1	2	2	75	Gain cue, gain target	3.02804	0.0666667	3.061	0.166667	3.07833	0	3.00567	0	3.04621	0.0333333	3.07773	0.633333	1	2410	1800	0.535714	0.0666667
1	2	2	76	Gain cue, gain target	3.07717	0.233333	3.03586	0.0333333	3.025	0.766667	3.01759	0.0333333	3.00759	0.0333333	3.06417	0	1	1153	783.333	1	0
1	2	2	77	Amb cue, loss target	2.99167	0	2.98828	0.0333333	2.9645	0	2.953	0	2.97155	0.0333333	2.98423	0.566667	1	1749	1283.33	1	0
1	2	2	78	Amb cue, loss target	3.0275	0.333333	3.06969	0.466667	2.97133	0	3.012	0	3.09155	0.0333333	3.05357	0.533333	1	1209	700	1	0.0333333
1	2	2	79	Loss cue, gain target	3.13767	0	3.08911	0.0666667	3.035	0	3.09383	0	3.14845	0.0333333	3.1355	0	1	1915	1300	0.966667	0
1	2	2	80	Amb cue, loss target	3.12583	0	3.15483	0.0333333	3.14867	0	3.156	0	3.14586	0.0333333	3.10317	0	1	2583	2283.33	1	0.0333333
1	2	2	81	Gain cue, loss target	3.08667	0	3.12103	0.0333333	3.0555	0	3.11	0.3	3.14431	0.0333333	3.16617	0	1	748	266.667	0.653846	0.133333
1	2	2	82	Amb cue, loss target	3.0485	0	3.06103	0.0333333	3.02733	0	3.05293	0.0333333	3.08018	0.0666667	3.01068	0.266667	1	1141	800	1	0
1	2	2	83	Loss cue, loss target	3.20417	0	3.15569	0.0333333	3.06117	0	3.09733	0	3.09017	0.0333333	3.1435	0	1	2282	1633.33	0.633333	0
1	2	2	84	Gain cue, gain target	3.01948	0.0333333	3.06196	0.0666667	3.0125	0.733333	3.15786	0.766667	3.0769	0.3	3.012	0.166667	1	974	633.333	1	0
1	2	2	85	Gain cue, loss target	3.15586	0.0333333	3.14362	0.0333333	3.10633	0	3.13	0	3.14862	0.0333333	3.07705	0.266667	1	1343	883.333	0.6	0
1	2	2	86	Loss cue, loss target	3.24833	0	3.30948	0.0333333	3.21883	0	3.21933	0	3.22397	0.0333333	3.27133	0	1	1302	750	0.5	0.0666667
1	2	2	87	Gain cue, gain target	3.2535	0	3.25431	0.0333333	3.18333	0	3.22117	0	3.24517	0.0333333	3.19267	0	1	1005	583.333	1	0
1	2	2	88	Amb cue, loss target	3.16983	0	3.14345	0.0333333	3.084	0	3.05741	0.1	3.03397	0.0333333	3.00773	0.633333	1	1774	1366.67	1	0.0333333
1	2	2	89	Gain cue, loss target	3.156	0	3.20172	0.0333333	3.22867	0	3.315	0	3.31655	0.0333333	3.22789	0.366667	1	2078	1633.33	0.586207	0.0333333
1	2	2	90	Loss cue, loss target	3.29109	0.233333	3.22121	0.0333333	3.15667	0	3.17867	0	3.19966	0.0333333	3.21133	0	1	1818	1300	0.4	0
1	2	2	91	Amb cue, gain target	3.16567	0	3.13586	0.0333333	3.0785	0	3.08333	0.1	3.08828	0.0333333	3.0525	0.266667	1	1132	683.333	1	0
1	2	2	92	Gain cue, gain target	3.22883	0	3.16483	0.0333333	3.09917	0	3.13167	0	3.15379	0.0333333	3.12607	0.533333	1	1874	1050	0.482759	0.0333333
1	2	2	93	Amb cue, gain target	3.19717	0	3.14862	0.0333333	3.07867	0	3.1037	0.1	3.13069	0.0333333	3.158	0	1	2487	2033.33	0.6	0
1	2	2	94	Loss cue, gain target	3.21214	0.0666667	3.17826	0.233333	3.11031	0.466667	3.19111	0.4	3.14466	0.0333333	3.15233	0	1	2019	1533.33	0.56	0.166667
1	2	2	95	Gain cue, gain target	3.11617	0	3.04379	0.0333333	3.04375	0.333333	3.12233	0	3.10207	0.0333333	3.07208	0.6	0	0	1150	0.3	0
1	2	2	96	Amb cue, gain target	3.18692	0.566667	3.16938	0.2	3.03857	0.0666667	3.17444	0.7	3.16966	0.0333333	3.154	0	1	2397	2016.67	1	0
1	2	2	97	Loss cue, loss target	3.102	0	3.13828	0.0333333	3.05705	0.266667	3.14883	0	3.14448	0.0333333	3.1219	0.3	1	1693	1316.67	1	0
1	2	2	98	Gain cue, gain target	3.13433	0	3.11466	0.0333333	3.12317	0	3.173	0	3.18845	0.0333333	3.15429	0.3	1	1651	1183.33	1	0
1	2	2	99	Amb cue, gain target	3.15233	0	3.1631	0.0333333	3.14417	0	3.1225	0	3.13414	0.0333333	3.11367	0	1	992	433.333	1	0
1	2	2	100	Amb cue, gain target	3.109	0	3.17707	0.0333333	3.135	0	3.157	0	3.15828	0.0333333	3.18	0	1	1225	683.333	0.6	0
1	2	2	101	Loss cue, loss target	3.16133	0	3.11086	0.0333333	3.0475	0	3.09467	0	3.17138	0.0333333	3.221	0	1	1942	1450	1	0
1	2	2	102	Loss cue, loss target	3.203	0	3.20569	0.0333333	3.12417	0	3.16683	0	3.15828	0.0333333	3.17133	0	1	952	533.333	1	0.0333333
1	2	2	103	Amb cue, loss target	3.05911	0.0666667	2.99293	0.0333333	3.04083	0	3.1292	0.166667	3.25265	0.433333	3.218	0	0	0	1266.67	0.433333	0
1	2	2	104	Loss cue, loss target	3.15033	0	3.11759	0.0333333	3.07717	0	3.16733	0	3.17448	0.0333333	3.185	0.666667	1	1362	983.333	0.733333	0
1	2	2	105	Loss cue, loss target	3.2685	0	3.31534	0.0333333	3.239	0	3.223	0	3.14466	0.0333333	3.10267	0	1	1478	1100	1	0.1
1	2	2	106	Amb cue, loss target	3.24652	0.233333	3.25875	0.0666667	3.1585	0	3.2045	0	3.28286	0.0666667	3.33333	0	1	720	283.333	1	0
1	2	2	107	Gain cue, loss target	3.15883	0	3.14983	0.0333333	3.1985	0	3.25167	0	3.24914	0.0333333	3.19643	0.3	1	2071	1733.33	0.466667	0
1	2	2	108	Gain cue, gain target	3.05233	0	3.12828	0.0333333	3.12383	0	3.2055	0	3.24224	0.0333333	3.21667	0	1	766	283.333	1	0.3
1	2	2	109	Gain cue, gain target	3.13967	0	3.15172	0.0333333	3.13617	0	3.10477	0.266667	3.16286	0.0666667	3.06224	0.0333333	1	1882	1550	1	0
1	2	2	110	Gain cue, gain target	3.26817	0	3.21431	0.0333333	3.125	0	3.13283	0	3.14741	0.0333333	3.13533	0	1	2396	2083.33	1	0.0333333
1	2	2	111	Gain cue, loss target	3.17789	0.366667	3.0831	0.3	3.03433	0	3.042	0	3.09395	0.366667	3.11167	0.9	1	2771	2333.33	0.652174	0.233333
1	2	2	112	Loss cue, gain target	3.11083	0	3.09328	0.0333333	3.07417	0	3.121	0	3.12448	0.0333333	3.10472	0.4	1	783	283.333	1	0.0666667
1	2	2	113	Gain cue, gain target		1	3.15	0.9	3.11793	0.0333333	3.17172	0.0333333	3.21483	0	3.195	0.9	1	1436	1033.33	1	0
1	2	2	114	Gain cue, gain target	3.10667	0	3.17086	0.0333333	3.15	0	3.15917	0	3.14172	0.0333333	3.1	0	1	779	283.333	1	0
1	2	2	115	Gain cue, loss target	3.16483	0	3.13759	0.0333333	3.14567	0	3.21033	0	3.18052	0.0333333	3.17283	0	1	1726	1433.33	1	0
1	2	2	116	Amb cue, gain target	3.16717	0	3.1481	0.0333333	3.11733	0	3.16683	0	3.20431	0.0333333	3.2145	0	1	1722	1233.33	0.5	0
1	2	2	117	Loss cue, loss target	3.1445	0	3.17172	0.0333333	3.151	0	3.19	0	3.20759	0.0333333	3.17867	0	1	676	366.667	1	0.0333333
1	2	2	118	Loss cue, gain target	3.13633	0	3.15828	0.0333333	3.16611	0.7	3.1912	0.166667	3.10603	0.0333333	3.101	0	1	1296	933.333	1	0
1	2	2	119	Gain cue, gain target		1	3.09462	0.566667	3.07833	0	3.13867	0	3.17879	0.0333333	3.18214	0.766667	1	2176	1800	1	0
1	2	2	120	Loss cue, loss target	3.14383	0	3.135	0.0333333	3.09964	0.533333	3.14109	0.233333	3.11672	0.0333333	3.11483	0	1	1225	783.333	1	0
1	2	2	121	Loss cue, gain target	3.111	0	3.07086	0.0333333	3.03517	0	3.07409	0.266667	3.15286	0.533333	3.05583	0	1	1669	1133.33	0.633333	0
1	2	2	122	Amb cue, gain target	3.31596	0.133333	3.22917	0.2	3.12033	0	3.09897	0.0333333	3.23397	0.0333333	3.24183	0	1	1916	1500	0.566667	0
1	2	3	123	Loss cue, loss target	3.62759	0.0333333	3.76897	0.0333333	3.75739	0.233333	3.7155	0	3.65103	0.0333333	3.63367	0	1	1716	1216.67	1	0.0666667
1	2	3	124	Loss cue, gain target	3.4965	0	3.44466	0.0333333	3.3505	0	3.387	0	3.36534	0.0333333	3.295	0	1	760	250	1	0
1	2	3	125	Loss cue, gain target	3.27293	0.0333333	3.26115	0.133333	3.20883	0	3.25417	0	3.20552	0.0333333	3.21383	0	1	1559	583.333	0.0344828	0.0333333
1	2	3	126	Loss cue, loss target	3.29386	0.266667	3.25517	0.0333333	3.17304	0.233333	3.23383	0	3.24966	0.0333333	3.24333	0	1	753	283.333	1	0
1	2	3	127	Gain cue, gain target	3.42524	0.3	3.23845	0.0333333	3.19983	0	3.2085	0	3.20759	0.0333333	3.14117	0	1	2514	1316.67	0.833333	0
1	2	3	128	Gain cue, gain target	3.12683	0	3.08589	0.0666667	3.07524	0.3	3.121	0.166667	3.09931	0.0333333	3.11717	0	1	2066	1666.67	0.966667	0
1	2	3	129	Gain cue, gain target	3.12233	0	3.06207	0.0333333	3.04462	0.566667	3.11979	0.2	3.03293	0.0333333	3.0895	0	1	2728	2150	1	0.466667
1	2	3	130	Gain cue, gain target	3.16033	0	3.15552	0.0333333	3.08183	0	3.08705	0.266667	3.07328	0.0333333	3.078	0	1	1831	1266.67	0.533333	0
1	2	3	131	Gain cue, gain target	3.11633	0	3.08052	0.0333333	3.016	0	3.10417	0.8	3.03207	0.0333333	3.03867	0	1	2168	1650	0.6	0
1	2	3	132	Gain cue, loss target	3.10217	0	3.07086	0.0333333	3.04083	0.8	3.04879	0.0333333	3.04483	0.0333333	3.0725	0	1	2319	1983.33	1	0
1	2	3	133	Amb cue, loss target	3.06067	0	3.01759	0.0333333	2.97417	0	3.02712	0.133333	3.06086	0.0333333	3.05207	0.0333333	1	1574	1083.33	1	0
1	2	3	134	Gain cue, loss target	3.07733	0	3.06017	0.0333333	3.01667	0	3.05033	0	3.0575	0.666667	3.13442	0.133333	1	1904	1050	0.5	0
1	2	3	135	Loss cue, gain target	3.12636	0.266667	3.13672	0.0333333	3.119	0	3.12867	0	3.09638	0.0333333	3.09217	0	1	2412	1900	1	0
1	2	3	136	Amb cue, gain target	3.23917	0.8	3.05707	0.0333333	2.95867	0	2.984	0	3.04862	0.0333333	3.07933	0	1	2926	2533.33	0.724138	0.0333333
1	2	3	137	Amb cue, loss target	3.09483	0	3.10172	0.0333333	3.04483	0	3.0245	0	3.05655	0.0333333	3.06056	0.7	1	1050	583.333	1	0.0333333
1	2	3	138	Gain cue, gain target	3.65786	0.766667	3.44648	0.1	3.37817	0	3.37867	0	3.30983	0.0333333	3.25333	0	1	1556	1166.67	1	0
1	2	3	139	Loss cue, loss target	3.1075	0	3.05172	0.0333333	2.97017	0	2.98	0	2.99017	0.0333333	3.025	0.3	1	2111	1716.67	0.5	0
1	2	3	140	Amb cue, loss target	3.01733	0	3.01621	0.0333333	2.98733	0	3.01183	0	3.09293	0.0333333	3.15367	0	1	1062	550	0.6	0
1	2	3	141	Gain cue, loss target	2.97983	0	2.91586	0.0333333	2.95667	0	2.94034	0.0333333	2.9631	0.0333333	3.00294	0.433333	1	2200	1516.67	1	0.0333333
1	2	3	142	Loss cue, loss target	3.06617	0	3.03517	0.0333333	2.96083	0	2.97417	0	2.99466	0.0333333	2.97375	0.2	1	1559	1150	0.666667	0
1	2	3	143	Loss cue, gain target	3.03633	0	3.02759	0.0333333	2.99033	0	2.98983	0	3.04534	0.0333333	3.05667	0	1	1923	1616.67	0.833333	0
1	2	3	144	Loss cue, loss target	2.98267	0	2.93793	0.0333333	2.94667	0	2.9905	0	2.99862	0.0333333	2.96483	0	1	707	266.667	1	0.1
1	2	3	145	Gain cue, gain target	2.949	0	2.94448	0.0333333	3.00383	0	3.05333	0.1	3.05293	0.0333333	3.01632	0.366667	1	1073	766.667	1	0
1	2	3	146	Gain cue, gain target	3.13683	0	3.09897	0.0333333	3.01817	0	3.01217	0	3.02276	0.0333333	3.02717	0	1	1349	916.667	0.7	0
1	2	3	147	Amb cue, gain target	3.09417	0	3.09741	0.0333333	3.0025	0	2.95917	0	2.91931	0.0333333	2.913	0.666667	1	2687	2350	1	0.0333333
1	2	3	148	Amb cue, gain target	3.0185	0	3.02155	0.0333333	2.975	0	2.98117	0	3.01268	0.0666667	3.03417	0	1	979	566.667	0.633333	0
1	2	3	149	Gain cue, gain target	3.057	0	3.02684	0.366667	3.065	0.966667	3.10969	0.466667	2.96138	0.0333333	3.01317	0	1	1128	650	1	0
1	2	3	150	Amb cue, gain target	3.16467	0	3.10593	0.1	3.02833	0	3.0415	0	3.02776	0.0333333	3.00341	0.266667	1	1790	1283.33	1	0
1	2	3	151	Gain cue, loss target	3.0395	0	2.98714	0.0666667	2.948	0	2.95467	0	3.01172	0.0333333	3.04389	0.7	1	1034	650	1	0
1	2	3	152	Loss cue, loss target	3.01227	0.266667	2.99552	0.0333333	2.998	0	3.05683	0	3.09793	0.0333333	3.15733	0	1	2220	1783.33	0.533333	0
1	2	3	153	Amb cue, gain target	3.059	0	3.10966	0.0333333	3.14533	0	3.17482	0.0666667	3.13135	0.133333	3.1215	0	1	878	283.333	1	0.0333333
1	2	3	154	Loss cue, loss target	3.11583	0	3.12776	0.0333333	3.11417	0	3.14783	0	3.15293	0.0333333	3.10159	0.266667	1	1468	1100	1	0
1	2	3	155	Loss cue, gain target	2.9385	0	2.94362	0.0333333	2.935	0.7	2.99217	0.233333	2.98069	0.0333333	3.016	0	0	1902	2466.67	1	0.0333333
1	2	3	156	Loss cue, loss target	2.95117	0	3.016	0.333333	2.99367	0	2.98633	0	3.02069	0.0333333	3.0025	0.4	0	2635	0
1	2	3	157	Gain cue, gain target	3.17117	0	3.10017	0.0333333	3.01444	0.7	3.12574	0.1	3.09	0.0333333	3.1285	0.666667	0	708	266.667	1	0
1	2	3	158	Loss cue, loss target	3.0975	0	3.08966	0.0333333	3.051	0	3.10067	0	3.14207	0.0333333	3.12167	0.8	1	2347	2000	1	0
1	2	3	159	Amb cue, gain target	3.03567	0	3.03172	0.0333333	2.99333	0	2.96435	0.233333	3.00638	0.0333333	3.077	0.833333	1	2241	1800	1	0.0333333
1	2	3	160	Amb cue, loss target	3.09233	0	3.07276	0.0333333	2.97914	0.0333333	2.91474	0.366667	2.9722	0.166667	2.97083	0	1	1848	1450	1	0
1	2	3	161	Loss cue, loss target	2.99067	0	2.97345	0.0333333	2.94767	0	3.0145	0	3.02345	0.0333333	2.9975	0.733333	1	1925	1400	1	0
1	2	3	162	Gain cue, loss target	2.9505	0	2.99328	0.0333333	2.98217	0	3.02867	0	3.05569	0.0333333	3.04867	0	1	2222	1733.33	1	0
1	2	3	163	Loss cue, loss target	3.0085	0	2.97948	0.0333333	2.9765	0	3.007	0	3.03655	0.0333333	2.985	0.533333	1	2373	2050	1	0
1	2	3	164	Gain cue, gain target	2.97967	0	2.97345	0.0333333	2.93383	0	2.977	0	3.02569	0.0333333	3.0265	0	1	1178	716.667	1	0
1	2	3	165	Gain cue, loss target	3.059	0.666667	3.04769	0.133333	2.97967	0	3.04217	0	3.07621	0.0333333	3.01333	0.3	1	1393	900	1	0
1	2	3	166	Loss cue, loss target	2.88867	0	3.08362	0.0333333	3.11067	0	3.08633	0	3.19672	0.0333333	3.16483	0	1	1493	916.667	1	0
1	2	3	167	Loss cue, gain target	2.90296	0.1	2.85293	0.0333333	2.82367	0	2.81967	0	2.85315	0.1	2.985	0.266667	1	2180	1866.67	1	0
1	2	3	168	Gain cue, gain target	2.91633	0	2.9169	0.0333333	2.87063	0.733333	3.00139	0.4	2.9825	0.333333	3.01687	0.733333	0	0	0
1	2	3	169	Amb cue, gain target	3.032	0	3.01569	0.0333333	2.95667	0.3	3.03344	0.466667	3.02241	0.0333333	3.01433	0	1	1511	1050	0.7	0
1	2	3	170	Amb cue, loss target	3.00183	0	2.99929	0.0666667	2.979	0	3.0335	0	3.00414	0.0333333	2.9965	0	1	1232	733.333	0.6	0
1	2	3	171	Gain cue, gain target	2.98733	0	2.9381	0.0333333	2.925	0	2.92817	0	2.88914	0.0333333	2.89222	0.7	1	722	433.333	1	0
1	2	3	172	Gain cue, loss target	2.90333	0	2.90569	0.0333333	2.8975	0	2.87367	0	2.86259	0.0333333	2.92783	0	1	739	383.333	1	0
1	2	3	173	Amb cue, loss target	2.94967	0	2.95339	0.0666667	2.92931	0.0333333	2.92293	0.0333333	2.95552	0.0333333	2.95964	0.533333	1	1976	1566.67	1	0
1	2	3	174	Gain cue, gain target	2.95717	0	2.98907	0.1	2.965	0.8	3.311	0.833333	3.06125	0.0666667	3.0215	0.666667	1	783	266.667	1	0.133333
1	2	3	175	Gain cue, loss target	3.0015	0	2.98086	0.0333333	2.94917	0.2	3.11	0.7	2.96569	0.0333333	2.9325	0	1	827	316.667	1	0
1	2	3	176	Gain cue, gain target	3.0125	0	3.08259	0.0333333	3.09	0.7	3.15019	0.133333	3.04672	0.0333333	3.06183	0	1	1013	600	1	0
1	2	3	177	Gain cue, gain target	3.09	0	3.02362	0.0333333	3.04133	0	3.1105	0	3.13603	0.0333333	3.14117	0	1	2569	2083.33	1	0.0666667
1	2	3	178	Amb cue, loss target	3.02265	0.433333	2.96146	0.2	2.87067	0	2.88348	0.233333	3.034	0.666667	2.95733	0	1	2059	1783.33	1	0
1	2	3	179	Loss cue, loss target	2.98762	0.3	3.02397	0.0333333	3.03125	0.733333	3.04944	0.4	3.03469	0.466667	2.95683	0	1	1807	1366.67	0.517241	0.0333333
1	2	3	180	Loss cue, gain target	2.91967	0	2.88414	0.0333333	2.86095	0.3	3.0515	0.666667	2.9356	0.166667	2.937	0	1	2301	1750	0.5	0
1	2	3	181	Loss cue, loss target	3.0095	0	2.975	0.0333333	2.97633	0	3.04033	0	3.0569	0.0333333	3.0855	0	1	1450	983.333	1	0
1	2	3	182	Loss cue, gain target	2.9865	0	3.01569	0.0333333	2.96017	0	2.97167	0	2.9769	0.0333333	2.94067	0	0	1731	1300	1	0
1	2	3	183	Amb cue, gain target	3.101	0.833333	3.05707	0.0333333	3.075	0	3.10217	0	3.11052	0.0333333	3.14967	0	1	1277	816.667	0.6	0
1	2	4	184	Gain cue, gain target	3.812	0	3.67556	0.1	3.65452	0.3	3.63933	0	3.65776	0.0333333	3.52417	0.2	1	2029	1483.33	1	0
1	2	4	185	Loss cue, loss target	3.25638	0.0333333	3.14621	0.0333333	3.14317	0	3.20467	0	3.23466	0.0333333	3.23067	0	1	1422	983.333	1	0.0666667
1	2	4	186	Loss cue, loss target	2.98783	0	3.00897	0.0333333	3.05067	0	3.12217	0	3.16879	0.0333333	3.1765	0	1	2365	2016.67	0.586207	0.0333333
1	2	4	187	Amb cue, gain target	3.0815	0	3.04448	0.0333333	2.9665	0	2.96579	0.366667	3.10083	0.6	3.0005	0	1	1753	1333.33	1	0
1	2	4	188	Amb cue, loss target	3.11767	0	3.0781	0.0333333	3.01133	0	3.01667	0	3.10569	0.0333333	3.10117	0	1	917	583.333	0.833333	0
1	2	4	189	Loss cue, loss target	2.88367	0	2.80448	0.0333333	2.84283	0	2.89767	0	2.91241	0.0333333	2.88683	0	1	1593	1216.67	1	0
1	2	4	190	Amb cue, loss target	3.07583	0	2.99362	0.0333333	2.97933	0	2.9705	0	2.99914	0.0333333	3.04067	0	1	1934	1533.33	1	0
1	2	4	191	Gain cue, gain target	3.14125	0.0666667	3.07087	0.233333	3.064	0	3.09767	0	3.0881	0.0333333	3.06833	0.7	1	2485	1716.67	0.366667	0
1	2	4	192	Gain cue, gain target	3.02333	0	2.99	0.166667	3.12357	0.766667	3.03483	0	3.02431	0.0333333	3.064	0	1	2713	2266.67	1	0.1
1	2	4	193	Loss cue, gain target	3.02667	0	3.03966	0.0333333	3.00317	0	3.03327	0.133333	3.05966	0.0333333	3.081	0	1	1696	1216.67	0.533333	0
1	2	4	194	Gain cue, loss target	3.0815	0	3.03397	0.0333333	3.03883	0	3.08483	0	3.0831	0.0333333	3.06923	0.566667	1	1386	950	1	0
1	2	4	195	Loss cue, loss target	2.91804	0.233333	2.98963	0.1	2.94817	0	2.93595	0.3	3.01893	0.0666667	2.944	0	1	2059	1600	0.433333	0
1	2	4	196	Loss cue, loss target	2.8805	0	2.85	0.166667	2.81533	0	2.87017	0.0333333		1	2.86278	0.7	1	1600	1283.33	1	0
1	2	4	197	Amb cue, gain target	2.88533	0	2.84	0.1	2.82862	0.0333333	2.93533	0	2.96845	0.0333333	2.8715	0	1	2214	1783.33	1	0
1	2	4	198	Gain cue, loss target	3.01917	0	2.98828	0.0333333	2.94362	0.0333333	2.97034	0.0333333	2.98983	0.0333333	2.99333	0	1	1970	1700	0.866667	0
1	2	4	199	Amb cue, gain target	2.91036	0.0666667	2.89685	0.1	2.86467	0	2.856	0.166667	2.88362	0.0333333	2.93017	0.0333333	1	2209	2000	1	0
1	2	4	200	Amb cue, gain target	2.90554	0.0666667	2.85482	0.0666667	2.791	0	2.78964	0.0666667	2.82983	0.0333333	2.84625	0.733333	1	1120	616.667	1	0.3
1	2	4	201	Loss cue, loss target	2.971	0	2.91552	0.0333333	2.839	0.666667	2.92263	0.366667	2.83088	0.433333	2.84455	0.633333	1	2007	1633.33	0.724138	0.0333333
1	2	4	202	Loss cue, gain target	2.91017	0	2.93304	0.0666667	2.919	0	2.96933	0	3.02345	0.0333333	2.99383	0	1	2099	1850	1	0.0333333
1	2	4	203	Gain cue, gain target	2.91857	0.0666667	2.88707	0.0333333	2.818	0	2.84375	0.0666667	2.87103	0.0333333	2.93103	0.0333333	1	679	283.333	1	0.0666667
1	2	4	204	Gain cue, gain target	2.97867	0	2.95328	0.0333333	2.97767	0	3.10947	0.366667	3.18241	0.0333333	3.14467	0	1	1898	1516.67	1	0
1	2	4	205	Loss cue, gain target	2.834	0	2.83914	0.0333333	2.83845	0.0333333	2.85667	0	2.91052	0.0333333	2.90417	0	1	1883	1500	1	0
1	2	4	206	Amb cue, loss target	2.8855	0	2.87446	0.0666667	2.8685	0	2.91133	0	2.95574	0.1	2.8966	0.166667	1	2096	1800	1	0
1	2	4	207	Gain cue, gain target	2.80783	0	2.78034	0.0333333	2.81783	0	2.85212	0.133333	2.89172	0.0333333	2.934	0	1	1089	633.333	0.566667	0
1	2	4	208	Gain cue, loss target	2.8495	0	2.84776	0.0333333	2.8155	0	2.85571	0.766667	2.97926	0.1	3.00967	0	1	1215	850	1	0.0333333
1	2	4	209	Amb cue, loss target	3.122	0	3.12196	0.0666667	3.06067	0	3.06267	0	3.02052	0.0333333	3.03273	0.266667	1	2921	2200	1	0.0666667
1	2	4	210	Loss cue, gain target	2.881	0	2.87278	0.1	2.81318	0.633333	2.97	0.3	3.00534	0.0333333	3.02617	0	1	2221	1566.67	0.5	0
1	2	4	211	Amb cue, gain target	2.98944	0.7	2.99077	0.133333	2.92417	0	2.98278	0.1	3.03241	0.0333333	2.97667	0	1	1591	1100	1	0
1	2	4	212	Amb cue, loss target	2.87383	0	2.84086	0.0333333	2.81233	0	2.8325	0	2.87167	0.1	2.8715	0	1	841	283.333	1	0
1	2	4	213	Loss cue, gain target	3.20385	0.133333	3.189	0.166667	3.06167	0	3.02786	0.3	3.00897	0.0333333	2.93237	0.366667	1	1237	750	0.533333	0
1	2	4	214	Gain cue, gain target	3.11333	0	3.12914	0.0333333	3.0995	0	3.10517	0	3.05345	0.0333333	3.0385	0	1	1158	783.333	1	0
1	2	4	215	Amb cue, loss target	2.93967	0	2.91966	0.0333333	2.87362	0.0333333	3.00227	0.633333	2.975	0.1	2.94857	0.766667	1	1803	1400	1	0
1	2	4	216	Loss cue, loss target	2.97083	0	2.88241	0.0333333	2.76783	0	2.78583	0	2.79793	0.0333333	2.81117	0	1	2348	1983.33	1	0
1	2	4	217	Amb cue, loss target	2.92733	0	2.90448	0.0333333	2.86542	0.2	2.92577	0.566667	2.83466	0.0333333	2.891	0	1	1366	983.333	1	0.0333333
1	2	4	218	Gain cue, gain target	3.04467	0.5	3.03036	0.533333	3.035	0.266667	2.96217	0	2.95397	0.0333333	3.00283	0	1	1943	1616.67	1	0
1	2	4	219	Loss cue, loss target	3.00083	0	2.99862	0.0333333	2.9785	0	2.9865	0	2.97914	0.0333333	2.94067	0	1	2086	1566.67	0.5	0
1	2	4	220	Loss cue, loss target	2.88183	0	2.88034	0.0333333	2.88733	0	2.88083	0	2.84931	0.0333333	2.80317	0	1	941	533.333	1	0.0333333
1	2	4	221	Gain cue, gain target	3.02567	0	3.05621	0.0333333	2.984	0	2.965	0	2.93224	0.0333333	2.88383	0	1	1719	1366.67	1	0
1	2	4	222	Gain cue, loss target	2.81867	0	2.80259	0.0333333	2.79933	0	2.8365	0	2.8831	0.0333333	2.92783	0	1	917	566.667	1	0.0333333
1	2	4	223	Loss cue, gain target	3.04841	0.266667	3.02982	0.0666667	2.967	0	2.98383	0	2.9919	0.0333333	2.94883	0	1	863	433.333	1	0
1	2	4	224	Amb cue, loss target	2.79817	0	2.81534	0.0333333	2.81167	0	2.87793	0.0333333	2.98086	0.0333333	3.03524	0.3	1	1403	1016.67	1	0
1	2	4	225	Gain cue, gain target	3.00683	0	3.01534	0.0333333	3.0455	0	3.14133	0	3.15517	0.0333333	3.18133	0	1	1136	583.333	1	0
1	2	4	226	Gain cue, loss target	3.03883	0	3.01879	0.0333333	3.00983	0	3.0515	0	3.08345	0.0333333	3.03886	0.266667	1	1756	1150	0.933333	0
1	2	4	227	Amb cue, gain target	3.01533	0	3.01552	0.0333333	2.97733	0	3.1225	0.8	3.07036	0.0666667	3.06589	0.0666667	1	1016	616.667	1	0
1	2	4	228	Loss cue, loss target	2.83817	0	2.85879	0.0333333	2.86417	0	2.89983	0	2.89534	0.0333333	2.8575	0	1	1119	516.667	0.633333	0
1	2	4	229	Loss cue, loss target	2.91688	0.2	3.12682	0.633333	3.00483	0.0333333	3.13483	0.0333333	3.22207	0.0333333	3.16079	0.366667	1	725	266.667	1	0.1
1	2	4	230	Amb cue, gain target	2.9625	0	2.9881	0.0333333	2.9135	0	2.87817	0	2.88466	0.0333333	2.88133	0	1	2572	2250	1	0.0333333
1	2	4	231	Loss cue, gain target	2.89317	0	2.81103	0.0333333	2.78667	0	2.83967	0	2.89103	0.0333333	2.827	0	1	779	316.667	1	0.0333333
1	2	4	232	Loss cue, loss target	2.91733	0	2.88466	0.0333333	2.91	0	2.92983	0	2.93121	0.0333333	2.86183	0	1	909	750	1	0
1	2	4	233	Gain cue, gain target	2.9375	0	2.9731	0.0333333	2.96853	0.433333	2.98733	0	2.99571	0.766667	2.9388	0.166667	1	2215	1783.33	0.633333	0
1	2	4	234	Gain cue, loss target	2.905	0	2.88586	0.0333333	2.88167	0	2.94183	0	2.94808	0.133333	3.0045	0	1	606	266.667	1	0
1	2	4	235	Gain cue, loss target	2.915	0	2.95172	0.0333333	2.93717	0	2.9745	0	3.00034	0.0333333	2.98615	0.566667	1	2040	1483.33	0.466667	0
1	2	4	236	Gain cue, loss target	2.86733	0	2.84534	0.0333333	2.82125	0.733333	2.80966	0.0333333	2.76414	0.0333333	2.81083	0	1	2305	1883.33	1	0
1	2	4	237	Loss cue, loss target	2.944	0	2.89897	0.0333333	2.88433	0	2.94817	0	3.00914	0.0333333	2.96586	0.0333333	1	2155	1583.33	0.607143	0.0666667
1	2	4	238	Amb cue, gain target	3.06867	0	3.0719	0.0333333	3.065	0	3.08133	0	3.10845	0.0333333	3.07133	0	1	1006	550	1	0
1	2	4	239	Gain cue, gain target	3.09587	0.233333	3.08776	0.0333333	3.0445	0	3.0895	0	3.02069	0.0333333	2.956	0.333333	1	1107	766.667	1	0
1	2	4	240	Loss cue, gain target	2.801	0	2.85121	0.0333333	2.88583	0	2.8795	0	2.84759	0.0333333	2.83983	0	1	1452	1050	1	0
1	2	4	241	Loss cue, loss target	2.906	0	2.985	0.0333333	2.95917	0	2.90667	0	2.81155	0.0333333	2.75017	0	1	1267	866.667	1	0
1	2	4	242	Gain cue, gain target	2.8275	0	2.84793	0.0333333	2.87717	0	2.88133	0	2.95052	0.0333333	2.903	0	1	2088	1850	1	0
1	2	4	243	Gain cue, gain target	2.958	0	2.87793	0.0333333	2.85417	0	2.957	0	3.00586	0.0333333	3.04595	0.3	1	1858	1500	0.533333	0
1	2	4	244	Gain cue, gain target	3.495	0.966667	3.60553	0.366667	3.41852	0.1	3.535	0.733333	3.33293	0.0333333	3.26383	0	1	1414	1016.67	1	0
1	3	1	1	Loss cue, gain target	3.68765	0.433333	3.6725	0.666667	3.341	0.666667	3.30326	0.233333	3.20017	0.0333333	3.236	0	1	1950	1416.67	0.653846	0.133333
1	3	1	2	Loss cue, gain target	3.235	0.3	3.27603	0.0333333	3.23804	0.233333	3.23767	0	3.09552	0.0333333	3.09786	0.3	1	1581	750	0.461538	0.133333
1	3	1	3	Gain cue, gain target	3.3395	0	3.33411	0.0666667	3.353	0.333333	3.38948	0.0333333	3.19259	0.0333333	3.10241	0.0333333	1	2434	2100	1	0.0666667
1	3	1	4	Amb cue, loss target	3.39925	0.333333	3.47231	0.133333	3.182	0.166667	3.0819	0.0333333	3.00345	0.0333333	2.91733	0	1	2169	1900	1	0
1	3	1	5	Loss cue, loss target	3.39458	0.2	3.28534	0.0333333	3.302	0	3.21733	0	3.18328	0.0333333	3.0592	0.166667	0	0	416.667	0.285714	0.3
1	3	1	6	Loss cue, loss target	3.41117	0	3.32586	0.0333333	3.2965	0.333333	3.20367	0	3.14241	0.0333333	3.22652	0.233333	1	1927	1333.33	0.533333	0
1	3	1	7	Gain cue, gain target	3.39667	0.4	3.71083	0.8	3.30125	0.2	3.26067	0	3.15818	0.266667	3.18448	0.0333333	1	1851	1483.33	1	0
1	3	1	8	Gain cue, gain target	3.31412	0.433333	3.25864	0.266667	3.17281	0.466667	3.23379	0.0333333	3.09603	0.0333333	3.0465	0	1	1714	1550	0.586207	0.0333333
1	3	1	9	Gain cue, loss target	3.12036	0.0666667	3.14674	0.233333	3.09483	0	2.96	0.433333	2.9875	0.0666667	2.97862	0.0333333	1	1109	566.667	0.666667	0
1	3	1	10	Gain cue, gain target	3.39964	0.0666667	3.22448	0.0333333	3.07271	0.2	3.24143	0.3	3.23448	0.0333333	3.10042	0.2	1	1258	900	0.866667	0
1	3	1	11	Loss cue, loss target	3.22417	0	3.22603	0.0333333	3.32633	0	3.32833	0	3.32579	0.366667	3.2814	0.166667	1	1337	900	0.666667	0
1	3	1	12	Gain cue, gain target	3.1615	0	3.09071	0.0666667	2.96974	0.366667	3.11952	0.3	3.02759	0.1	2.96792	0.6	1	816	250	1	0.233333
1	3	1	13	Amb cue, gain target	3.24103	0.0333333	3.37293	0.0333333	3.0856	0.166667	3.02259	0.0333333	2.99222	0.1	3.01643	0.0666667	1	782	283.333	1	0.0666667
1	3	1	14	Amb cue, loss target	3.25273	0.633333	3.13741	0.0333333	3.0305	0	2.99333	0.2	2.91431	0.0333333	2.85767	0	1	2555	2250	1	0.0333333
1	3	1	15	Loss cue, gain target	3.265	0.0333333	3.16	0.0333333	3.1832	0.166667	3.1425	0.133333	3.08103	0.0333333	3.08288	0.133333	1	754	283.333	1	0.0333333
1	3	1	16	Gain cue, gain target	3.1013	0.233333	3.02983	0.0333333	2.97065	0.233333	3.13724	0.0333333	3.03862	0.0333333	3.05333	0	1	900	566.667	1	0
1	3	1	17	Gain cue, loss target	3.10455	0.633333	3.23643	0.766667	3.18603	0.0333333	3.01357	0.3	3.00983	0.0333333	3.01817	0	1	2440	316.667	0.642857	0.0666667
1	3	1	18	Gain cue, gain target	3.35771	0.2	3.25707	0.0333333	3.2166	0.166667	3.22605	0.366667	3.15241	0.0333333	3.10117	0	1	1172	850	1	0
1	3	1	19	Loss cue, loss target	3.11379	0.0333333	3.14619	0.3	3.15617	0	3.26967	0	3.29414	0.0333333	3.06771	0.2	1	1578	1150	0.586207	0.0333333
1	3	1	20	Amb cue, loss target	2.9925	0	2.86845	0.0333333	2.9055	0	2.9565	0	2.97466	0.0333333	2.9588	0.166667	1	708	266.667	0.689655	0.0333333
1	3	1	21	Amb cue, loss target	3.12333	0.1	2.96348	0.233333	2.89333	0	3.034	0	3.05518	0.0666667	2.9484	0.166667	1	939	316.667	0.413793	0.0333333
1	3	1	22	Gain cue, gain target	3.27293	0.0333333	3.16862	0.0333333	3.10817	0	3.07467	0	3.0881	0.0333333	3.0319	0.0333333	1	1887	1600	0.333333	0
1	3	1	23	Loss cue, loss target	3.04733	0	2.94826	0.233333	2.92409	0.266667	2.94483	0.0333333	2.88571	0.0666667	2.93056	0.1	1	732	483.333	1	0
1	3	1	24	Loss cue, loss target	3.08432	0.266667	3.11517	0.0333333	2.94682	0.266667	3.05815	0.1	2.98672	0.0333333	3.015	0	1	949	600	1	0
1	3	1	25	Gain cue, gain target	2.891	0	2.85655	0.0333333	2.9176	0.166667	2.87183	0	2.92552	0.0333333	2.97867	0	1	1908	1633.33	0.931034	0.0333333
1	3	1	26	Loss cue, loss target	3.13976	0.3	3.12845	0.0333333	3.09183	0	3.08017	0	2.98518	0.0666667	3.00348	0.233333	1	1451	1050	1	0
1	3	1	27	Loss cue, loss target	3.21717	0	3.18648	0.1	2.89933	0	2.91024	0.3	3.0831	0.0333333	3.02045	0.266667	1	952	633.333	1	0.233333
1	3	1	28	Gain cue, loss target	3.26147	0.433333	3.209	0.166667	3.17393	0.0666667	3.11458	0.2	3.08534	0.0333333	3.05111	0.7	1	1745	1333.33	0.5	0.0666667
1	3	1	29	Gain cue, gain target	3.18593	0.1	3.10931	0.0333333	3.1455	0	3.17883	0	3.14068	0.266667	3.04353	0.433333	1	1709	1433.33	0.666667	0
1	3	1	30	Gain cue, loss target	3.20037	0.1	3.31375	0.866667	3.31138	0.0333333	3.26333	0.8	3.22155	0.0333333	3.15117	0	1	1305	816.667	0.586207	0.0333333
1	3	1	31	Amb cue, gain target	3.23286	0.3	3.09948	0.0333333	2.98345	0.0333333	2.99433	0	3.03929	0.3	3.08864	0.266667	1	1661	1183.33	0.966667	0
1	3	1	32	Gain cue, loss target	3.07519	0.1	3.05431	0.0333333	3.06595	0.3	3.03881	0.3	3.02017	0.0333333	3.055	0.833333	1	961	700	1	0
1	3	1	33	Gain cue, gain target	2.91	0	2.88534	0.0333333	3.01435	0.233333	3.09567	0	3.06534	0.0333333	3.10136	0.266667	1	2126	1783.33	0.37931	0.0333333
1	3	1	34	Amb cue, gain target	3.108	0	2.93069	0.0333333	2.88375	0.0666667	2.80542	0.2	2.64692	0.133333	2.61133	0	1	2122	1833.33	0.423077	0.133333
1	3	1	35	Amb cue, gain target	3.23381	0.3	3.31583	0.8	3.11886	0.266667	3.12552	0.0333333	3.09672	0.0333333	3.115	0	1	1417	1066.67	1	0
1	3	1	36	Gain cue, gain target	3.13466	0.0333333	2.92655	0.0333333	2.9935	0.333333	2.988	0	3.00172	0.0333333	2.96565	0.233333	1	1403	866.667	1	0
1	3	1	37	Loss cue, gain target	3.1425	0.266667	3.12793	0.0333333	3.12	0.266667	3.16867	0	3.13857	0.3	3.05364	0.266667	1	1253	950	1	0.0333333
1	3	1	38	Gain cue, gain target	3.13452	0.3	3.11948	0.0333333	3.08095	0.3	3.09574	0.1	3.02083	0.2	2.95068	0.266667	1	1180	583.333	1	0
1	3	1	39	Amb cue, loss target	2.90556	0.1	3.01675	0.333333	2.94821	0.533333	2.97179	0.0666667	2.95429	0.3	3.02071	0.766667	1	1730	1150	0.607143	0.0666667
1	3	1	40	Amb cue, gain target	2.909	0.333333	2.985	0.0666667	2.871	0	2.83537	0.1	2.95881	0.3	2.96933	0	1	1620	1800	1	0
1	3	1	41	Loss cue, loss target	3.03881	0.3	3	0.0666667	2.95705	0.266667	2.95833	0	2.81735	0.433333	2.98211	0.366667	0	0	800	0.586207	0.0333333
1	3	1	42	Loss cue, loss target	3.13705	0.266667	3.21339	0.0666667	3.22196	0.233333	3.22071	0.3	3.13914	0.0333333	3.04619	0.3	1	2132	1700	0.466667	0
1	3	1	43	Gain cue, loss target	3.06167	0.4	3.05313	0.466667	3.0385	0	2.96571	0.3	2.99537	0.1	2.95083	0	1	2699	2150	1	0.0333333
1	3	1	44	Gain cue, loss target	3.19316	0.366667	3.17083	0.4	2.98152	0.233333	3.08868	0.366667	3.13397	0.0333333	3.00292	0.2	1	1764	1450	0.7	0
1	3	1	45	Gain cue, loss target	3.01983	0	3.02621	0.0333333	3.07261	0.233333	3.07962	0.566667	3.04352	0.1	2.959	0	1	1969	1600	0.466667	0
1	3	1	46	Gain cue, gain target	3.75417	0.6	3.44375	0.333333	3.39	0.833333	3.49167	0.8	3.21769	0.133333	3.06065	0.233333	1	1549	1116.67	0.62069	0.0333333
1	3	1	47	Loss cue, loss target	2.9885	0	2.9219	0.0333333	2.9195	0	2.96238	0.3	3.11589	0.0666667	2.97733	0.5	1	2327	2116.67	0.689655	0.0333333
1	3	1	48	Loss cue, gain target	3.30972	0.4	3.18414	0.0333333	3.00239	0.233333	3.10552	0.0333333	3.08241	0.0333333	3.00167	0.7	1	779	266.667	0.962963	0.1
1	3	1	49	Amb cue, loss target	3.23397	0.0333333	3.03879	0.0333333	3.00021	0.2	3.00225	0.333333	3.07603	0.0333333	2.9525	0.333333	1	1217	800	1	0.0333333
1	3	1	50	Loss cue, gain target	3.03732	0.0666667	2.95966	0.0333333	3.04478	0.233333	3.10276	0.0333333	3.00893	0.0666667	3.00786	0.3	1	1035	600	1	0
1	3	1	51	Amb cue, gain target	3.04222	0.7	3.0925	0.4	3.04619	0.3	3.00483	0	2.98179	0.0666667	2.90792	0.6	1	938	616.667	0.758621	0.0333333
1	3	1	52	Loss cue, gain target	3.13	0	3.4019	0.0333333	3.17706	0.433333	3.41724	0.0333333	3.23328	0.0333333	3.1595	0	1	1849	1333.33	0.678571	0.0666667
1	3	1	53	Gain cue, gain target	2.99458	0.6	3.21893	0.533333	3.03187	0.2	3.02596	0.133333	2.9969	0.0333333	3.00682	0.266667	1	1099	583.333	0.7	0
1	3	1	54	Loss cue, loss target	2.84	0	2.92224	0.0333333	2.99722	0.1	2.97617	0	3.00069	0.0333333	2.97827	0.133333	1	2183	1833.33	0.4	0
1	3	1	55	Gain cue, gain target	2.88905	0.3	2.94707	0.0333333	2.88708	0.2	2.9919	0.0333333	2.92552	0.0333333	2.93417	0	1	1729	1316.67	0.5	0
1	3	1	56	Loss cue, loss target	2.931	0.833333	3.15132	0.366667	3.03525	0.333333	2.85833	0.9	3.14379	0.0333333	2.9595	0	1	1856	1466.67	0.4	0
1	3	1	57	Amb cue, loss target	2.8319	0.3	2.79534	0.0333333	2.78	0.733333	2.84828	0.0333333	2.90328	0.0333333	2.89065	0.233333	1	1884	1516.67	0.535714	0.0666667
1	3	1	58	Loss cue, loss target	2.95437	0.733333	3.0594	0.166667	2.91705	0.266667	3.1069	0.0333333	2.99725	0.333333	3.01238	0.3	1	2502	2166.67	0.481481	0.1
1	3	1	59	Amb cue, gain target	3.55364	0.266667	3.31222	0.1	3.185	0.5	3.18038	0.566667	3.13483	0.0333333	2.99841	0.266667	1	2254	250	0.0357143	0.0666667
1	3	1	60	Amb cue, loss target	3.07727	0.633333	3.27143	0.533333	3.06233	0	2.93633	0	2.97086	0.0333333	2.98217	0	1	1435	1016.67	0.571429	0.0666667
1	3	1	61	Loss cue, gain target	3.2705	0	3.40333	0.1	3.275	0.2	3.2645	0	3.17463	0.1	3.0792	0.166667	1	1623	1150	0.722222	0.4
1	3	2	62	Amb cue, gain target		1		1		1		1		1		1	1	2046	2866.67	0.851852	0.1
1	3	2	63	Loss cue, loss target	3.04643	0.3	3.00276	0.0333333	2.97295	0.266667	3.02105	0.366667	3.12048	0.3	2.99729	0.2	1	846	433.333	0.689655	0.0333333
1	3	2	64	Loss cue, loss target	3.205	0.833333	3.58	0.866667	3.21523	0.266667	3.22452	0.3	3.19293	0.0333333	3.1055	0	1	2420	1733.33	0.448276	0.0333333
1	3	2	65	Gain cue, gain target	3.208	0.833333	3.01315	0.1	2.98875	0.333333	3.09239	0.233333	3.028	0.166667	2.94941	0.433333	1	1780	1466.67	0.566667	0
1	3	2	66	Gain cue, gain target	3.05345	0.0333333	2.96172	0.0333333	3.00717	0	3.07522	0.233333	3.19946	0.0666667	3.03571	0.3	1	754	566.667	1	0.166667
1	3	2	67	Loss cue, gain target	2.93905	0.3	3.0325	0.0666667	3.07595	0.3	3.1405	0	3.03034	0.0333333	3.03438	0.2	1	1014	800	1	0.2
1	3	2	68	Loss cue, loss target	3.046	0	3.18241	0.0333333	3.12318	0.633333	3.05368	0.366667	2.88879	0.0333333	2.8425	0.8	1	882	2133.33	0.827586	0.0333333
1	3	2	69	Loss cue, loss target	3.34286	0.3	3.2987	0.233333	3.54091	0.266667	3.4588	0.166667	3.40833	0.1	3.49222	0.4	1	1185	833.333	0.368421	0.366667
1	3	2	70	Loss cue, loss target	3.34857	0.533333	3.34518	0.0666667	3.17045	0.266667	3.11717	0	3.15259	0.0333333	3.14259	0.0333333	1	1579	916.667	0.965517	0.0333333
1	3	2	71	Amb cue, loss target	2.92448	0.0333333	3.14293	0.0333333	3.03229	0.2	2.97952	0.3	3.03017	0.0333333	2.91635	0.133333	1	1695	1000	1	0.166667
1	3	2	72	Gain cue, gain target	2.96982	0.0666667	2.76196	0.0666667	2.8205	0	2.90667	0.2	3.00615	0.133333	3.0185	0.666667	1	724	283.333	0.933333	0
1	3	2	73	Gain cue, gain target	3.10875	0.0666667	2.78875	0.866667	3.03661	0.0666667	2.94533	0	2.85897	0.0333333	2.81762	0.3	1	2091	1600	0.586207	0.0333333
1	3	2	74	Gain cue, loss target	2.8005	0	2.90075	0.333333	2.91233	0	3.01958	0.2	3.20196	0.0666667	3.09383	0	1	1431	983.333	0.965517	0.0333333
1	3	2	75	Loss cue, loss target	2.96275	0.333333	2.90185	0.1	2.766	0.333333	2.74817	0	2.69517	0.0333333	2.62017	0	1	1393	1083.33	0.809524	0.3
1	3	2	76	Gain cue, gain target		1	3.1425	0.866667	3.07389	0.1	2.93826	0.233333	3.07393	0.0666667	2.77286	0.533333	0	2393	1050	0.7	0
1	3	2	77	Loss cue, gain target	3.301	0	3.24024	0.3	3.22333	0.1	3.09217	0	3.02948	0.0333333	3.02783	0.233333	1	1430	1083.33	0.758621	0.0333333
1	3	2	78	Gain cue, loss target	2.98411	0.0666667	3.09054	0.0666667	3.16312	0.733333	3.14321	0.0666667	3.1035	0.333333	3.15083	0.6	1	879	416.667	1	0.133333
1	3	2	79	Gain cue, gain target	2.95455	0.266667	2.96914	0.0333333	2.82095	0.3	2.79583	0	2.78672	0.0333333	2.82476	0.3	1	1791	1166.67	0.517241	0.0333333
1	3	2	80	Gain cue, gain target	3.00575	0.333333	3.05672	0.0333333	3.09239	0.233333	3.07306	0.4	3.00344	0.466667	2.91	0	1	2096	1816.67	0.5	0
1	3	2	81	Gain cue, gain target	2.99533	0	3.08052	0.0333333	2.96421	0.366667	3.05483	0	2.99224	0.0333333	2.98045	0.266667	1	1567	1316.67	0.655172	0.0333333
1	3	2	82	Loss cue, gain target	3.10833	0.9	3.05909	0.633333	2.91483	0	2.92893	0.0666667	2.93614	0.266667	3.03813	0.733333	1	1766	1466.67	0.833333	0.2
1	3	2	83	Amb cue, gain target	3.10722	0.1	3.03611	0.1	2.99217	0.233333	3.0075	0.133333	3.03397	0.0333333	3.02095	0.3	1	2093	1783.33	0.833333	0
1	3	2	84	Loss cue, loss target	3.14583	0	3.2238	0.166667	3.14	0.733333	2.92684	0.366667	2.93121	0.0333333	2.88367	0	0	0	900	0.571429	0.3
1	3	2	85	Amb cue, loss target	3.01024	0.3	3	0.866667	2.94966	0.0333333	2.84192	0.566667	2.96886	0.266667	2.89881	0.3	1	1347	966.667	0.571429	0.0666667
1	3	2	86	Gain cue, loss target	3.01773	0.266667	3.17938	0.733333	2.91722	0.7	2.9828	0.166667	2.91813	0.733333	2.87864	0.266667	1	2041	1766.67	0.433333	0
1	3	2	87	Amb cue, loss target	2.91346	0.566667	3.04714	0.766667	2.87696	0.0666667	2.66667	0.8	2.99474	0.366667	2.85075	0.333333	1	1038	600	1	0
1	3	2	88	Amb cue, loss target	2.98104	0.2	2.86672	0.0333333	2.89205	0.266667	2.94933	0	2.863	0.333333	2.9355	0	1	1458	1166.67	0.8	0
1	3	2	89	Gain cue, gain target	2.98	0.833333	2.96655	0.0333333	2.93771	0.2	3.04815	0.1	3.0969	0.0333333	3.05796	0.1	1	1161	283.333	0.766667	0
1	3	2	90	Gain cue, gain target	2.97339	0.0666667	2.81276	0.0333333	2.76208	0.6	2.91375	0.866667	2.90731	0.133333	2.84625	0.733333	1	1989	966.667	0.466667	0
1	3	2	91	Gain cue, loss target	2.96717	0	3.16704	0.1	2.98187	0.733333	3.29833	0.9	3.0813	0.1	2.905	0.433333	1	1660	1333.33	0.8	0
1	3	2	92	Gain cue, gain target	3.04283	0.233333	3.15865	0.133333	2.88286	0.3	2.86815	0.1	2.974	0.833333	2.866	0	1	1065	633.333	0.62069	0.0333333
1	3	2	93	Loss cue, loss target	3.02583	0.8	3.08292	0.2	2.91283	0.233333	3.14241	0.0333333	3.09687	0.733333	2.99655	0.0333333	1	1690	1416.67	1	0.1
1	3	2	94	Gain cue, loss target	2.765	0	2.87738	0.3	2.84022	0.233333	2.92397	0.0333333	2.97	0.0333333	2.96043	0.233333	1	932	283.333	0.678571	0.0666667
1	3	2	95	Amb cue, gain target	2.87783	0	2.9531	0.0333333	2.90929	0.533333	3.175	0.866667	2.95833	0.5	2.815	0.966667	1	1011	766.667	0.678571	0.0666667
1	3	2	96	Gain cue, loss target	2.91155	0.0333333	2.88397	0.0333333	2.95957	0.233333	3.01071	0.3	3.02	0.733333	2.87893	0.0666667	1	982	600	0.533333	0
1	3	2	97	Gain cue, gain target	3.19552	0.0333333	3.14207	0.0333333	3.11833	0.3	3.20783	0	3.15125	0.333333	3.12882	0.433333	1	2325	1916.67	1	0
1	3	2	98	Gain cue, gain target	3.01045	0.633333	2.83574	0.1	2.78437	0.733333	2.99425	0.333333	2.925	0.0333333	2.89889	0.7	1	2258	1966.67	1	0
1	3	2	99	Loss cue, gain target	2.98786	0.0666667	2.91192	0.133333	2.94056	0.7	2.95667	0.8	2.90155	0.0333333	2.93466	0.0333333	1	734	283.333	0.966667	0
1	3	2	100	Amb cue, loss target	3.21974	0.366667	3.27324	0.433333	2.99239	0.233333	2.86643	0.766667	2.98148	0.1	2.82571	0.3	1	2447	2100	0.892857	0.0666667
1	3	2	101	Loss cue, loss target	3.1816	0.166667	3.16646	0.2	3.03062	0.733333	3.10447	0.366667	3.08786	0.0666667	2.99224	0.0333333	1	1854	1450	0.518519	0.1
1	3	2	102	Gain cue, gain target	2.842	0.5	2.93077	0.566667	2.84045	0.633333	2.7676	0.166667	2.8719	0.0333333	2.959	0	1	1576	1233.33	0.766667	0
1	3	2	103	Loss cue, loss target	3.0075	0	3.14333	0.7	2.833	0.833333	3.07844	0.466667	3.15268	0.0666667	2.93767	0.5	1	1005	466.667	0.9	0
1	3	2	104	Gain cue, loss target	2.71017	0	2.87552	0.0333333	2.95614	0.266667	2.96448	0.0333333	2.86121	0.0333333	2.9285	0	1	1803	1400	0.538462	0.133333
1	3	2	105	Gain cue, loss target	2.83826	0.233333	3.03426	0.1	2.76833	0.8	3.08333	0.9	3.04667	0.8	2.90339	0.0666667	1	1216	850	0.533333	0
1	3	2	106	Amb cue, gain target	2.91881	0.3	3.133	0.833333	3.09052	0.0333333	3.05563	0.733333	3.095	0.233333	2.97909	0.266667	1	2246	1933.33	0.4	0
1	3	2	107	Amb cue, gain target	2.97342	0.366667	2.97417	0.8	2.89917	0.8	3.25687	0.733333	3.02848	0.233333	2.94804	0.0666667	1	2077	2083.33	1	0.0333333
1	3	2	108	Loss cue, loss target	2.99357	0.0666667	2.88138	0.0333333	2.82974	0.366667		1	3.0034	0.166667	2.7775	0.933333	1	2161	1850	0.5	0
1	3	2	109	Loss cue, gain target	2.94705	0.266667	2.95911	0.0666667	2.95583	0	2.97385	0.566667	3.16	0.766667	2.9194	0.166667	1	1160	683.333	1	0
1	3	2	110	Loss cue, gain target	2.84867	0	2.9284	0.166667	2.9422	0.166667	2.94714	0.766667	2.90293	0.0333333	2.80111	0.7	1	2167	1866.67	0.433333	0
1	3	2	111	Loss cue, loss target	2.89208	0.2	2.67845	0.0333333	2.604	0	2.65217	0.233333	2.7234	0.166667	2.67017	0	1	758	266.667	0.933333	0
1	3	2	112	Amb cue, gain target	3.12643	0.766667	3.03808	0.566667	2.9525	0.6	2.81185	0.1	2.83889	0.7	2.80845	0.0333333	1	2234	1283.33	0.444444	0.1
1	3	2	113	Gain cue, gain target	3.06	0.966667	2.89441	0.433333	2.8244	0.166667	2.90615	0.133333	2.98259	0.0333333	2.87043	0.233333	1	2474	2166.67	0.896552	0.0333333
1	3	2	114	Gain cue, gain target	3.08833	0	3.01205	0.266667	2.93312	0.733333	3.1225	0.933333	3.11556	0.7	2.8835	0	1	1568	1316.67	0.538462	0.133333
1	3	2	115	Amb cue, loss target	2.9415	0	3.05121	0.0333333	2.94967	0	2.88762	0.3	2.91929	0.766667	2.82286	0.0666667	0	0	183.333	0.0344828	0.0333333
1	3	2	116	Loss cue, loss target	2.94214	0.766667	2.86269	0.566667	2.76023	0.266667	2.90625	0.0666667	2.92155	0.0333333	2.865	0.7	1	1438	983.333	0.884615	0.133333
1	3	2	117	Loss cue, loss target	3.17133	0	3.26086	0.0333333	3.415	0.3	3.294	0	3.28276	0.0333333	3.17205	0.266667	1	1850	1483.33	0.5	0.2
1	3	2	118	Loss cue, gain target		1	3.45875	0.733333	3.23694	0.4	3.0735	0	3.16483	0.0333333	2.94867	0	1	1734	1416.67	0.807692	0.133333
1	3	2	119	Amb cue, loss target	3.18	0.633333	3.1131	0.0333333	2.90346	0.133333	3.0308	0.166667	2.93868	0.366667	2.96283	0	1	1064	633.333	0.5	0.266667
1	3	2	120	Loss cue, loss target	2.8369	0.0333333	2.92125	0.0666667	2.74111	0.4	2.875	0.966667	2.81827	0.133333	2.894	0.833333	1	2185	1866.67	0.517241	0.0333333
1	3	2	121	Amb cue, gain target	3.07086	0.0333333	3.09569	0.0333333	2.96196	0.233333	2.92136	0.266667	3.02187	0.733333	2.86556	0.4	1	1979	1700	1	0
1	3	2	122	Loss cue, gain target		1		1	2.885	0.866667	2.88692	0.566667	2.86944	0.4	2.78667	0.3	1	1392	1033.33	0.766667	0
1	3	3	123	Gain cue, gain target	3.56	0.966667	3.68676	0.433333	3.3945	0	3.40033	0	3.37133	0.5	3.62817	0	1	1411	1066.67	0.866667	0
1	3	3	124	Loss cue, gain target	3.08483	0	3.16857	0.3	3.1445	0	2.99476	0.3	3.01845	0.0333333	2.95357	0.3	1	1756	1550	0.586207	0.0333333
1	3	3	125	Amb cue, loss target	2.98068	0.266667	3.09179	0.533333	2.936	0	2.93967	0	2.95	0.333333	3.03074	0.1	1	2326	1966.67	1	0
1	3	3	126	Loss cue, loss target	2.97364	0.633333	3.12635	0.133333	3.00289	0.366667	3.10233	0	3.09966	0.0333333	3.1125	0	1	2085	1733.33	0.5	0
1	3	3	127	Amb cue, gain target	2.867	0	2.90034	0.0333333	2.90521	0.2	2.943	0.166667	2.92	0.7	2.8996	0.166667	1	1660	1283.33	0.766667	0
1	3	3	128	Gain cue, loss target	2.938	0	2.9476	0.166667	2.9163	0.233333	3.0225	0	2.99034	0.0333333	2.85684	0.366667	1	915	466.667	0.62069	0.0333333
1	3	3	129	Loss cue, gain target	2.92444	0.7	2.78552	0.0333333	2.76483	0	2.85724	0.0333333	2.8825	0.4	2.99625	0.733333	1	1287	800	0.7	0
1	3	3	130	Gain cue, gain target	2.78111	0.7	2.715	0.966667	2.858	0.166667	2.86017	0	2.8569	0.0333333	2.78286	0.533333	1	808	516.667	1	0.0333333
1	3	3	131	Loss cue, loss target	2.86955	0.266667	3.11	0.833333	3.01074	0.1	2.97571	0.3	2.94724	0.0333333	2.94932	0.266667	1	1780	1433.33	0.827586	0.0333333
1	3	3	132	Loss cue, loss target	2.998	0	3.01431	0.0333333	2.95028	0.4	2.8575	0.933333	2.93958	0.2	2.79804	0.233333	1	1150	750	0.6	0
1	3	3	133	Amb cue, gain target	2.89882	0.433333	2.97397	0.0333333	2.84217	0.233333	2.97414	0.0333333	2.92207	0.0333333	2.91364	0.266667	1	1347	833.333	0.633333	0
1	3	3	134	Gain cue, gain target	2.84976	0.3	2.99574	0.1	2.89864	0.633333	3.16239	0.233333	2.96241	0.0333333	2.85854	0.2	1	1252	816.667	0.689655	0.0333333
1	3	3	135	Gain cue, loss target	2.752	0	2.81655	0.0333333	2.905	0.666667	3.22167	0.6	3.06318	0.266667	3.01687	0.733333	1	824	283.333	1	0.0333333
1	3	3	136	Gain cue, gain target	2.96941	0.433333	2.75534	0.0333333	2.84571	0.766667	2.85967	0	2.91237	0.366667	2.927	0	1	1594	866.667	0.5	0
1	3	3	137	Gain cue, gain target	2.74625	0.733333	2.96525	0.333333	2.94857	0.766667	2.7885	0	2.72786	0.3	2.8095	0.666667	1	2233	1966.67	1	0
1	3	3	138	Gain cue, loss target		1		1	2.90088	0.433333	2.8615	0.333333	2.76621	0.0333333	2.709	0	1	1336	1050	0.866667	0
1	3	3	139	Amb cue, loss target	2.83732	0.0666667	2.70897	0.0333333	2.75864	0.633333	2.82833	0.7	2.91357	0.766667	2.76967	0	1	1620	1266.67	0.5	0.133333
1	3	3	140	Gain cue, gain target	2.9008	0.166667	2.97241	0.1	3.01067	0	3.08604	0.2	3.10589	0.0666667	3.06417	0	1	2154	1850	0.766667	0
1	3	3	141	Gain cue, loss target	2.74083	0	2.63672	0.0333333	2.59661	0.0666667	2.76974	0.366667	2.83034	0.0333333	2.81575	0.333333	1	1839	1450	0.533333	0
1	3	3	142	Loss cue, loss target	2.80383	0	2.83621	0.0333333	2.85483	0	2.79417	0.2	2.92589	0.0666667	2.9055	0	1	2265	1916.67	0.5	0
1	3	3	143	Gain cue, gain target	2.80042	0.6	2.7737	0.233333	2.818	0.833333	2.81466	0.0333333	2.74	0.3	2.84583	0	1	1786	1433.33	0.517241	0.0333333
1	3	3	144	Gain cue, gain target	3.02345	0.0333333	2.84293	0.0333333	2.80289	0.366667	2.72393	0.533333	2.91074	0.1	2.84683	0	0	1772	1333.33	0.533333	0
1	3	3	145	Gain cue, gain target	3.1955	0	3.2369	0.3	3.128	0	3.18833	0	3.15276	0.0333333	3.08846	0.566667	1	1963	1616.67	0.75	0.0666667
1	3	3	146	Amb cue, loss target	3.09306	0.4	3.27086	0.0333333	2.97614	0.266667	3.0881	0.0333333	3.05569	0.0333333	2.90692	0.566667	1	1428	983.333	0.62069	0.0333333
1	3	3	147	Loss cue, gain target	2.83638	0.0333333	3.02947	0.366667	2.97971	0.433333	2.98383	0	2.84526	0.366667	2.81383	0	1	1073	566.667	0.666667	0
1	3	3	148	Amb cue, gain target	2.90222	0.4	2.81045	0.266667	2.8225	0.933333	2.86125	0.0666667	2.77173	0.133333	2.83565	0.233333	1	869	266.667	0.766667	0
1	3	3	149	Loss cue, loss target	2.96433	0	3.15845	0.0333333	2.9405	0	2.87875	0.466667	2.6975	0.933333	3.18	0.966667	1	2212	1850	0.892857	0.0666667
1	3	3	150	Loss cue, loss target	2.881	0	2.93482	0.0666667	2.99071	0.3	3.15207	0.0333333	2.99724	0.0333333	2.91275	0.333333	1	877	416.667	0.642857	0.0666667
1	3	3	151	Gain cue, gain target	2.83159	0.266667	2.87911	0.0666667	2.79167	0	2.7969	0.3	2.88389	0.7	2.76	0.866667	1	897	516.667	0.555556	0.1
1	3	3	152	Gain cue, gain target	2.81207	0.0333333	2.76087	0.233333	2.68375	0.866667	2.9285	0.333333	2.90018	0.0666667	2.84	0.2	1	765	400	0.954545	0.266667
1	3	3	153	Gain cue, gain target	2.833	0	2.85981	0.1	2.9346	0.166667	2.90227	0.266667	2.94833	0.8	2.84558	0.133333	1	1970	1666.67	0.428571	0.0666667
1	3	3	154	Amb cue, loss target	2.785	0.0666667	2.65103	0.0333333	2.57563	0.733333	2.62667	0.3	2.63069	0.0333333	2.64326	0.233333	1	838	250	0.666667	0
1	3	3	155	Loss cue, loss target	2.64167	0.2	2.65875	0.333333	2.695	0.666667	2.825	0.933333	3.12643	0.766667	2.85	0.9	1	1715	1400	0.666667	0
1	3	3	156	Loss cue, gain target	2.84633	0	2.84534	0.0333333	2.88381	0.3	2.82147	0.433333	2.99375	0.733333	2.89673	0.133333	1	1671	1300	0.766667	0
1	3	3	157	Amb cue, loss target	2.8463	0.1	2.82286	0.3	2.81889	0.7	2.76152	0.233333	2.64571	0.766667	2.71423	0.133333	1	1238	800	0.714286	0.0666667
1	3	3	158	Amb cue, gain target	2.92591	0.633333	2.82379	0.0333333	2.82167	0.9	2.95444	0.1	2.82	0.333333	2.70467	0	1	1232	783.333	0.733333	0
1	3	3	159	Amb cue, loss target	2.58017	0	2.69222	0.7	2.76556	0.1	2.75567	0	2.86619	0.3	2.89925	0.333333	1	1348	850	0.689655	0.0333333
1	3	3	160	Loss cue, gain target	2.83917	0.8	2.76966	0.0333333	2.704	0.666667	2.79056	0.4	2.68603	0.0333333	2.61433	0	1	1031	500	0.666667	0.1
1	3	3	161	Gain cue, loss target	2.92646	0.2	2.7875	0.133333	2.68821	0.533333	2.8225	0.933333	2.76375	0.866667	2.69707	0.0333333	0	0	1700	0.518519	0.1
1	3	3	162	Loss cue, gain target	3.13278	0.7	2.95	0.933333	2.9725	0.466667	2.90269	0.566667	2.96431	0.0333333	2.83786	0.3	1	1589	500	0.4	0
1	3	3	163	Gain cue, gain target	2.92367	0	2.92603	0.0333333	2.695	0.766667		1	2.87864	0.633333	2.78517	0.0333333	1	1548	800	0.517241	0.0333333
1	3	3	164	Gain cue, gain target	2.65875	0.2	2.75	0.8	2.75821	0.533333	2.825	0.766667	2.84524	0.3	2.80154	0.133333	1	2334	2016.67	1	0.0333333
1	3	3	165	Gain cue, gain target	2.85179	0.0666667	2.85977	0.266667	2.83735	0.433333		1	2.95708	0.6	2.90232	0.0666667	1	2309	2016.67	1	0
1	3	3	166	Amb cue, gain target	3.56	0.533333	3.23906	0.466667	3.0525	0.733333	3.09571	0.766667	3.1216	0.166667	2.94317	0	1	958	600	1	0.1
1	3	3	167	Gain cue, loss target	2.95096	0.133333	2.86276	0.0333333	2.76559	0.433333	2.92812	0.2	2.85893	0.0666667	2.5725	0.8	1	1672	1566.67	0.433333	0
1	3	3	168	Loss cue, loss target	2.93295	0.266667	3.02554	0.0666667	2.95333	0.3	3.0225	0.866667	2.99062	0.2	2.8515	0	1	1333	833.333	0.571429	0.0666667
1	3	3	169	Amb cue, loss target	2.79017	0	2.9375	0.333333	2.8815	0	2.86976	0.3	2.77533	0.5	2.94379	0.0333333	1	2086	1716.67	0.533333	0
1	3	3	170	Loss cue, loss target	3.07571	0.0666667	2.96562	0.733333	2.95417	0.8	2.89167	0.8	2.79611	0.1	2.751	0	1	2138	1450	0.766667	0
1	3	3	171	Loss cue, loss target	2.9255	0.333333	2.95474	0.366667	2.89417	0	2.66556	0.7	2.99958	0.6	2.82812	0.2	1	1945	1533.33	0.75	0.0666667
1	3	3	172	Gain cue, loss target	3.295	0.833333	3.22929	0.766667	2.75942	0.133333	2.66833	0.8		1	2.80056	0.1	1	1205	666.667	0.666667	0
1	3	3	173	Loss cue, gain target	2.89556	0.4	2.91414	0.0333333	2.80868	0.366667	2.90214	0.766667	2.989	0.833333	2.85312	0.466667	1	2409	1866.67	0.533333	0
1	3	3	174	Amb cue, loss target	3.08717	0	3.04405	0.3	3.038	0	2.96595	0.3	2.92714	0.0666667	2.79646	0.2	1	1894	1516.67	0.866667	0
1	3	3	175	Loss cue, loss target	2.809	0	2.85325	0.333333	2.89731	0.566667	2.88438	0.466667	2.9675	0.933333		1	1	722	283.333	0.92	0.166667
1	3	3	176	Amb cue, gain target	3.28467	0.5	3.1532	0.166667	2.98682	0.266667	2.95974	0.366667	3.08	0.933333	2.94222	0.1	1	1673	1216.67	0.933333	0
1	3	3	177	Loss cue, loss target	2.93981	0.133333	2.9575	0.733333	2.84983	0	2.82368	0.366667	2.93417	0.4	2.88024	0.3	1	728	283.333	0.966667	0
1	3	3	178	Loss cue, loss target	2.82406	0.466667	2.74	0.966667	2.73529	0.433333	2.61879	0.0333333	2.68518	0.0666667	2.70583	0.4	1	2333	1950	0.466667	0
1	3	3	179	Gain cue, loss target	2.80477	0.266667	2.87293	0.0333333	2.80684	0.366667	3.05357	0.766667	2.96306	0.4	3.0685	0.666667	1	2134	1900	1	0
1	3	3	180	Loss cue, loss target		1	2.81696	0.233333	2.81	0.0333333	2.7975	0.6	2.99	0.533333	2.80867	0	0	0	2150	0.64	0.166667
1	3	3	181	Gain cue, gain target	2.85143	0.3	2.7632	0.166667		1		1	3.03437	0.466667	2.91875	0.866667	1	1709	1366.67	0.966667	0
1	3	3	182	Loss cue, loss target	2.85692	0.133333	2.79638	0.0333333	2.8245	0.666667	2.89759	0.1	2.78947	0.366667	2.8375	0.533333	1	1525	1033.33	1	0.133333
1	3	3	183	Amb cue, gain target	3.15944	0.4	2.84121	0.0333333	2.72522	0.233333	2.88296	0.1	2.87483	0.0333333	2.90853	0.433333	1	1993	1683.33	0.433333	0
1	3	4	184	Gain cue, gain target		1		1		1		1		1		1	1	1897	1516.67	0.48	0.166667
1	3	4	185	Loss cue, gain target	3.03483	0	2.88482	0.0666667	2.99182	0.266667	2.9185	0	2.85466	0.0333333	2.84333	0.4	1	1230	850	0.6	0
1	3	4	186	Gain cue, loss target	3.00848	0.233333	3.15946	0.0666667	3.04022	0.233333	3.02155	0.0333333	2.97621	0.0333333	2.99448	0.0333333	1	2306	1883.33	0.448276	0.0333333
1	3	4	187	Loss cue, gain target	3.12275	0.333333	3.19286	0.0666667	2.9645	0	2.82667	0	2.82138	0.0333333	2.90591	0.266667	1	1973	1583.33	0.466667	0
1	3	4	188	Amb cue, gain target	2.91661	0.0666667	2.80714	0.0666667	2.78283	0.233333	2.705	0.366667	2.80446	0.0666667	2.71367	0	0	0	583.333	0.482759	0.0333333
1	3	4	189	Amb cue, gain target	2.71217	0	2.7769	0.0333333	2.79682	0.266667	2.89595	0.3	2.88643	0.0666667	2.76967	0	1	1070	700	0.766667	0
1	3	4	190	Loss cue, gain target	2.81083	0	2.72017	0.0333333	2.61813	0.733333	2.71864	0.633333	2.73083	0.8	2.65883	0	1	1895	1366.67	0.517241	0.0333333
1	3	4	191	Loss cue, gain target	2.8415	0	2.84389	0.1	2.87188	0.733333	2.96738	0.3	2.91345	0.0333333	2.88383	0	1	900	466.667	1	0.166667
1	3	4	192	Gain cue, gain target	2.74682	0.266667	2.71	0.3	2.71464	0.0666667	2.6154	0.166667	2.56917	0.2	2.7165	0.333333	1	1816	1466.67	0.8	0
1	3	4	193	Gain cue, gain target	2.7605	0.333333	2.85152	0.233333	2.8102	0.166667	2.75125	0.6	2.79326	0.233333	2.76722	0.7	1	1748	1250	1	0.0333333
1	3	4	194	Loss cue, loss target	2.8985	0	2.99795	0.266667	2.8068	0.166667	2.76188	0.733333	2.77543	0.233333	2.68083	0	1	1195	550	0.772727	0.266667
1	3	4	195	Gain cue, gain target	2.666	0	2.56621	0.0333333	2.58737	0.366667	2.80818	0.633333	2.71241	0.0333333	2.66905	0.3	1	1992	1683.33	0.466667	0
1	3	4	196	Amb cue, gain target	2.9175	0.333333	2.95672	0.0333333	2.793	0	2.84583	0.2	2.95808	0.133333	2.99875	0.733333	1	1604	1166.67	0.965517	0.0333333
1	3	4	197	Gain cue, gain target	2.94396	0.2	3.02946	0.0666667	3.06295	0.266667	3.01333	0	2.94069	0.0333333	2.92848	0.233333	1	1048	616.667	0.642857	0.0666667
1	3	4	198	Gain cue, gain target	2.81931	0.0333333	2.765	0.3	2.72239	0.233333	2.84688	0.466667	2.82577	0.566667	2.8055	0.333333	1	2185	1866.67	1	0
1	3	4	199	Gain cue, gain target	2.93136	0.633333	2.93946	0.0666667	2.85921	0.366667	2.65214	0.766667	2.90562	0.2	2.75917	0	1	1675	1300	0.866667	0
1	3	4	200	Loss cue, loss target	2.8145	0.333333	2.79556	0.7	2.78036	0.533333	2.79194	0.4	2.77414	0.0333333	2.81883	0	1	1263	850	0.896552	0.0333333
1	3	4	201	Amb cue, gain target	2.87767	0	2.85034	0.0333333	2.88786	0.766667	2.82067	0.5	3.13625	0.733333	3.06425	0.333333	1	2260	1900	1	0
1	3	4	202	Amb cue, gain target	2.746	0.666667	3.11	0.533333	2.86828	0.0333333		1	2.983	0.5	2.87567	0	1	2160	1800	0.866667	0
1	3	4	203	Loss cue, loss target	2.71262	0.3	2.82583	0.8	2.775	0.0333333	2.79083	0	2.94328	0.0333333	3.02817	0	1	1396	1033.33	1	0.0333333
1	3	4	204	Amb cue, loss target	2.77217	0.233333	2.81589	0.0666667	2.72	0	2.7748	0.166667	2.78481	0.133333	2.7275	0.8	1	1030	633.333	1	0.2
1	3	4	205	Loss cue, loss target	2.93667	0.8	2.79083	0.4	2.85214	0.766667	2.79885	0.133333	2.73948	0.0333333	2.79905	0.3	1	1064	600	0.966667	0
1	3	4	206	Gain cue, loss target	2.7325	0	2.742	0.333333	2.85517	0.0333333	2.782	0	2.83759	0.0333333	2.84786	0.3	1	2039	1516.67	0.433333	0
1	3	4	207	Amb cue, loss target	2.923	0.333333	2.92207	0.0333333	2.82604	0.2	2.78727	0.633333	2.84375	0.2	2.70417	0	1	1730	1200	0.633333	0
1	3	4	208	Amb cue, loss target	2.6285	0.666667	2.6516	0.166667	2.64617	0	2.703	0.833333	2.85875	0.6	2.69444	0.7	1	1985	1600	0.5	0
1	3	4	209	Amb cue, gain target	3.03333	0.3	2.8915	0.333333	2.92636	0.266667	2.87974	0.366667	2.953	0.833333	2.88635	0.133333	1	1080	550	0.956522	0.233333
1	3	4	210	Loss cue, loss target	2.81896	0.2	2.71741	0.0333333	2.69611	0.4	2.8765	0.666667	2.74354	0.2	2.83214	0.766667	1	1972	1650	0.444444	0.1
1	3	4	211	Amb cue, gain target	2.89444	0.4	2.81867	0.5	2.65362	0.0333333	2.689	0	2.61773	0.633333	2.81206	0.433333	1	1483	1100	1	0
1	3	4	212	Gain cue, loss target	2.94587	0.233333	3.10111	0.1	3.09095	0.3	3.07583	0	2.94167	0.3	2.84344	0.466667	1	2066	1716.67	0.666667	0
1	3	4	213	Amb cue, loss target	2.9724	0.166667	3.00932	0.266667	2.835	0.0333333	2.8719	0.3	2.89655	0.0333333	2.85183	0	1	1798	1283.33	1	0.233333
1	3	4	214	Gain cue, loss target	2.93357	0.0666667	2.91793	0.0333333	3.00846	0.133333	2.95711	0.366667	3.01276	0.0333333	2.84773	0.633333	1	2584	2233.33	1	0.0666667
1	3	4	215	Gain cue, loss target	2.92833	0.9	2.902	0.5	2.68933	0.5		1	2.93	0.966667	2.68577	0.133333	0	0	1150	0.6	0
1	3	4	216	Gain cue, gain target	3.05417	0.4	3.23969	0.466667	2.7575	0.533333		1	3.13587	0.233333	2.933	0	1	1745	816.667	0.533333	0
1	3	4	217	Loss cue, loss target	2.7713	0.1	2.92161	0.0666667	2.83432	0.266667	2.77389	0.1	2.90778	0.7	2.81121	0.0333333	1	1858	1483.33	0.966667	0
1	3	4	218	Gain cue, gain target		1		1		1		1		1		1	1	1190	833.333	0.793103	0.0333333
1	3	4	219	Loss cue, gain target	2.93729	0.2	2.89828	0.0333333	2.98368	0.366667	2.95386	0.266667	2.8395	0.333333	2.7925	0	1	1418	933.333	0.827586	0.0333333
1	3	4	220	Loss cue, loss target	2.61367	0	2.69431	0.0333333	2.77365	0.133333	2.765	0.8	2.82886	0.266667	2.711	0	1	1775	1383.33	0.8	0
1	3	4	221	Gain cue, loss target	2.728	0.333333	2.7272	0.166667	2.70071	0.3	2.82667	0.1	2.91759	0.0333333	2.88048	0.3	1	1051	583.333	1	0.2
1	3	4	222	Gain cue, gain target		1	2.91121	0.0333333	2.85233	0	2.81583	0	2.81759	0.0333333	2.9184	0.166667	1	1101	683.333	0.689655	0.0333333
1	3	4	223	Loss cue, gain target	3.13	0.8	3.07393	0.0666667	2.90932	0.266667	2.8919	0.0333333	2.82534	0.0333333	2.85909	0.266667	1	1009	616.667	1	0.166667
1	3	4	224	Amb cue, loss target	2.75938	0.733333	2.65786	0.0666667	2.63595	0.3	2.675	0.8	2.72278	0.4	2.65534	0.0333333	1	1517	1150	1	0
1	3	4	225	Gain cue, gain target	2.83375	0.333333	2.77519	0.133333	2.65583	0.8	2.92538	0.566667	2.998	0.666667	2.865	0.9	1	2404	2116.67	0.448276	0.0333333
1	3	4	226	Loss cue, loss target	3.0355	0.666667	2.86875	0.866667	2.70857	0.766667	2.90111	0.7		1	2.76265	0.433333	1	1790	1450	0.733333	0
1	3	4	227	Gain cue, gain target	2.86068	0.266667	2.92268	0.0666667	2.98034	0.0333333	2.91625	0.333333	3.00288	0.133333	3.02214	0.766667	1	1303	650	0.5	0.0666667
1	3	4	228	Amb cue, gain target	2.81839	0.0666667	2.913	0.833333	2.77067	0	2.70276	0.0333333	2.77845	0.0333333	2.87214	0.766667	1	912	283.333	0.766667	0
1	3	4	229	Amb cue, loss target	2.85583	0	2.86431	0.0333333	2.84025	0.333333	2.82036	0.533333	2.75417	0.8	2.76667	0.2	1	1372	983.333	0.75	0.2
1	3	4	230	Gain cue, gain target	2.73479	0.2	2.73375	0.333333	2.73357	0.0666667	2.85543	0.233333	2.97966	0.0333333	2.96913	0.233333	1	721	366.667	0.785714	0.0666667
1	3	4	231	Gain cue, loss target	2.61783	0	2.70966	0.0333333	2.73964	0.533333	2.86431	0.0333333	2.83069	0.0333333	2.75136	0.266667	1	2309	1950	1	0.666667
1	3	4	232	Loss cue, loss target	2.80328	0.0333333	2.74019	0.1	2.71778	0.7	2.8595	0	2.71868	0.366667	2.72483	0	1	2012	1633.33	0.466667	0
1	3	4	233	Loss cue, loss target	2.93667	0	2.67362	0.0333333	2.65313	0.466667	2.70685	0.1	2.8148	0.166667	2.885	0.233333	1	2350	2016.67	0.8	0
1	3	4	234	Loss cue, loss target	2.78346	0.133333	2.8063	0.1	2.78273	0.266667	2.8385	0	2.83107	0.0666667	2.84429	0.3	1	1143	750	1	0.0333333
1	3	4	235	Loss cue, gain target	2.71611	0.1	2.89976	0.3	2.83783	0	2.81523	0.266667	2.93724	0.0333333	2.88833	0.5	1	2468	2166.67	1	0.0333333
1	3	4	236	Gain cue, gain target	2.965	0.8	2.78224	0.0333333	2.71348	0.233333	2.79056	0.1	2.78017	0.0333333	2.75146	0.2	1	752	266.667	1	0.1
1	3	4	237	Loss cue, loss target	2.435	0.966667	2.82333	0.2	2.68667	0.6	2.81273	0.266667	2.77759	0.0333333	2.70711	0.366667	1	1572	1150	1	0
1	3	4	238	Loss cue, loss target	2.86567	0.5	2.75625	0.733333	2.85929	0.766667	2.67125	0.333333	2.78727	0.633333	2.89125	0.866667	1	899	566.667	1	0
1	3	4	239	Gain cue, loss target		1	3.17615	0.566667	2.89214	0.533333	2.93733	0	2.82115	0.133333	2.81967	0	1	1148	800	0.866667	0
1	3	4	240	Loss cue, loss target	2.82914	0.0333333	2.78036	0.0666667	2.81433	0	2.72063	0.733333	2.97	0.933333	2.72233	0.5	1	1281	416.667	0.869565	0.233333
1	3	4	241	Loss cue, gain target	3.085	0.966667	2.99295	0.266667	2.81065	0.233333	2.93393	0.533333	2.88707	0.0333333	2.84733	0.5	1	1010	616.667	0.566667	0
1	3	4	242	Loss cue, loss target	2.81183	0	2.785	0.333333	2.9269	0.0333333	2.89132	0.366667	2.93813	0.733333	2.88	0.933333	0	2732	600	0.448276	0.0333333
1	3	4	243	Loss cue, loss target	3.00182	0.266667	3.11143	0.0666667	2.99385	0.566667	3.08386	0.266667	3.01345	0.0333333	2.9372	0.166667	1	830	316.667	1	0.0333333
1	3	4	244	Gain cue, gain target	2.71569	0.0333333	2.65948	0.0333333	2.83094	0.466667	3.11526	0.366667	2.92395	0.366667	2.96429	0.766667	1	890	566.667	1	0
1	4	1	1	Amb cue, gain target	3.93022	0.233333	3.80121	0.0333333	3.92683	0	3.98315	0.1	4.2875	0.8	4.00467	0	0	0	2683.33	0.433333	0
1	4	1	2	Amb cue, loss target	3.93883	0	4.04224	0.0333333	4.03217	0	3.971	0	3.83909	0.266667	3.81033	0	1	2275	1550	0.413793	0.0333333
1	4	1	3	Loss cue, loss target	3.73425	0.333333	3.81362	0.0333333	3.87636	0.266667	3.85217	0	3.89362	0.0333333	3.904	0	1	807	266.667	1	0
1	4	1	4	Amb cue, loss target	4.04633	0	4.02621	0.0333333	3.99267	0	3.94944	0.4	3.97176	0.433333	3.7785	0	1	835	316.667	0.933333	0
1	4	1	5	Gain cue, gain target	3.72586	0.0333333	4.09293	0.0333333	4.22933	0	4.21429	0.766667	4.294	0.166667	4.2855	0	1	2135	1716.67	1	0.266667
1	4	1	6	Gain cue, gain target	3.92762	0.3	3.87136	0.266667	3.66977	0.266667	3.63464	0.533333		1	3.6975	0.933333	1	2457	2033.33	1	0
1	4	1	7	Loss cue, gain target		1	3.9238	0.166667	3.759	0.166667	3.79276	0.0333333	4.00172	0.0333333	3.98367	0	0	0	0
1	4	1	8	Gain cue, gain target	3.82017	0	3.86069	0.0333333	3.74976	0.3	3.66472	0.4	3.8665	0.666667	3.6355	0	1	1326	766.667	1	0
1	4	1	9	Amb cue, gain target	4.21231	0.133333	4.00948	0.0333333	4.07617	0	4.1295	0	4.01868	0.366667	4.02367	0	1	795	383.333	0.862069	0.0333333
1	4	1	10	Amb cue, gain target	5.1685	0	4.51534	0.0333333	3.86818	0.266667	3.71917	0	3.72692	0.133333	3.7108	0.166667	1	2300	1850	1	0
1	4	1	11	Gain cue, loss target		1		1	3.91944	0.7	3.90617	0	3.90328	0.0333333	3.91	0.766667	1	2142	1416.67	1	0.333333
1	4	1	12	Loss cue, gain target	3.49239	0.233333	3.67857	0.766667	3.5975	0.266667	3.64207	0.0333333	3.58466	0.0333333	3.70567	0	1	2096	1600	1	0
1	4	1	13	Amb cue, loss target	3.5605	0	3.74724	0.0333333	3.62281	0.466667	3.8655	0.666667	3.71431	0.0333333	3.60833	0.7	1	929	333.333	0.966667	0
1	4	1	14	Gain cue, loss target	4.03276	0.0333333	4.31155	0.0333333	4.37367	0	4.39983	0	4.30793	0.0333333	4.2205	0	1	1704	1316.67	1	0
1	4	1	15	Loss cue, loss target	4.01217	0	3.91983	0.0333333	3.85455	0.633333	3.9625	0.866667	3.87768	0.0666667	3.843	0	0	0	2650	0.647059	0.433333
1	4	1	16	Loss cue, loss target	4.21294	0.433333	4.1175	0.733333		1	4.22625	0.866667	3.88714	0.0666667	3.74517	0	1	1921	1533.33	1	0
1	4	1	17	Gain cue, gain target	3.5546	0.166667	3.64583	0.8	3.486	0	3.4737	0.1	3.46955	0.266667	3.54562	0.733333	1	703	300	1	0
1	4	1	18	Amb cue, loss target	4.17567	0	4.23862	0.0333333	4.16117	0	4.09875	0.6	4.125	0.4	3.5965	0	1	2136	1683.33	0.633333	0
1	4	1	19	Gain cue, gain target	3.40133	0	3.46776	0.0333333	3.46333	0.7		1	3.81091	0.633333	3.53926	0.1	1	1037	616.667	1	0
1	4	1	20	Loss cue, loss target	3.69217	0	3.95379	0.0333333	3.91883	0	4.043	0	4.01224	0.0333333	3.92417	0	1	2705	2300	1	0.0333333
1	4	1	21	Gain cue, loss target	3.43625	0.333333	3.35983	0.0333333	3.42625	0.866667		1	3.8825	0.933333	3.91929	0.533333	1	1843	1400	0.633333	0
1	4	1	22	Amb cue, gain target	3.59617	0	3.67121	0.0333333	3.53897	0.0333333	3.56617	0	3.48429	0.3	3.5305	0	0	0	0
1	4	1	23	Loss cue, loss target	3.42733	0	3.38103	0.0333333		1	3.59033	0.5	3.37655	0.0333333	3.34773	0.266667	1	2057	1650	0.7	0
1	4	1	24	Gain cue, gain target	3.7225	0	3.73241	0.0333333	3.69517	0	3.739	0	3.70379	0.0333333	3.725	0	1	1725	1366.67	1	0.0333333
1	4	1	25	Amb cue, loss target	3.50133	0	3.54069	0.0333333	3.57643	0.3	3.70103	0.0333333	3.81827	0.133333	3.972	0	1	1415	1066.67	1	0
1	4	1	26	Gain cue, gain target	3.47455	0.633333	3.37897	0.0333333	3.52591	0.266667	3.54034	0.0333333	3.54155	0.0333333	3.57683	0	1	1356	1000	1	0
1	4	1	27	Gain cue, loss target		1		1	3.85083	0.8	3.73776	0.0333333		1	3.99175	0.333333	1	1924	1550	1	0.0333333
1	4	1	28	Amb cue, gain target	3.43333	0.3	3.48259	0.1	3.32517	0	3.29654	0.133333	3.39458	0.6	3.455	0.9	1	1499	1333.33	1	0.0333333
1	4	1	29	Gain cue, gain target	3.44633	0	3.34534	0.0333333	3.29167	0	3.32	0	3.25914	0.0333333	3.25643	0.766667	1	813	333.333	1	0
1	4	1	30	Gain cue, loss target	3.25767	0	3.29923	0.133333		1		1		1		1	1	1201	750	0.833333	0
1	4	1	31	Loss cue, loss target	3.51603	0.0333333	3.7319	0.0333333	3.52125	0.333333	3.48	0	3.40603	0.0333333	3.401	0.333333	1	1397	783.333	0.866667	0
1	4	1	32	Gain cue, gain target	3.4705	0	3.31431	0.0333333	3.20259	0.1	3.1962	0.166667	3.17931	0.0333333	3.21222	0.7	1	1260	900	1	0.0666667
1	4	1	33	Loss cue, gain target	3.388	0.666667	3.42875	0.866667	3.50188	0.466667	3.68917	0.8	3.57776	0.0333333	3.43452	0.3	1	1113	616.667	1	0
1	4	1	34	Loss cue, loss target	3.64733	0	3.5146	0.166667	3.37567	0	3.40625	0.866667	3.45204	0.1	3.374	0	1	1063	700	1	0
1	4	1	35	Loss cue, loss target	3.23833	0.8	3.26569	0.0333333	3.33229	0.2		1		1	3.62833	0.9	1	2266	1916.67	1	0
1	4	1	36	Gain cue, gain target	3.60738	0.3	3.64672	0.0333333	3.58333	0.9		1		1	3.52526	0.366667	1	731	433.333	1	0
1	4	1	37	Gain cue, gain target	4.3575	0	4.2975	0.266667		1	4.22438	0.466667	4.02825	0.333333	3.82825	0.333333	1	1942	1666.67	1	0
1	4	1	38	Loss cue, gain target	3.36833	0	3.33845	0.0333333	3.2685	0	3.355	0.7	3.461	0.166667	3.3615	0	1	680	283.333	1	0
1	4	1	39	Gain cue, loss target	3.53083	0	3.32052	0.0333333	3.31955	0.266667	3.41	0.0333333	3.29983	0.0333333	3.37833	0	1	1429	800	1	0
1	4	1	40	Loss cue, loss target	3.23182	0.633333	3.41214	0.3	3.27545	0.266667	3.306	0	3.38431	0.0333333	3.44214	0.766667	1	1110	750	1	0
1	4	1	41	Amb cue, gain target	3.26017	0	3.22931	0.0333333	3.25767	0	3.217	0	3.22556	0.7	3.29978	0.233333	1	1242	850	1	0
1	4	1	42	Gain cue, loss target	3.23161	0.0666667	3.205	0.866667	3.1205	0	3.116	0	3.15569	0.0333333	3.16333	0.8	0	0	533.333	0.266667	0
1	4	1	43	Amb cue, loss target	3.60267	0	3.89207	0.0333333	4.11448	0.0333333	4.11593	0.1	4.02845	0.0333333		1	1	2656	2350	1	0.0666667
1	4	1	44	Loss cue, gain target	3.74638	0.0333333	3.88897	0.0333333	3.77125	0.866667		1		1		1	1	1839	1450	1	0.0333333
1	4	1	45	Gain cue, gain target	3.19267	0	3.18143	0.0666667	3.25714	0.766667	3.3662	0.166667	3.31207	0.0333333	3.27175	0.333333	1	1270	816.667	1	0
1	4	1	46	Gain cue, gain target	3.32633	0	3.27241	0.0333333	3.33	0.733333	3.60583	0.8	3.515	0.0333333	3.4585	0	1	2112	1783.33	1	0.1
1	4	1	47	Gain cue, gain target	3.18038	0.566667	3.27067	0.5	3.36967	0	3.50017	0	3.46086	0.0333333	3.41722	0.7	1	1102	650	0.966667	0
1	4	1	48	Loss cue, gain target	3.2825	0.933333	3.40542	0.2	3.15133	0	3.20717	0	3.21857	0.0666667	3.22917	0	1	1829	1483.33	1	0.133333
1	4	1	49	Amb cue, gain target	3.65167	0	3.64759	0.0333333	3.62938	0.733333	3.64241	0.1	3.63911	0.0666667	3.67929	0.766667	1	2172	1833.33	1	0.133333
1	4	1	50	Gain cue, loss target	3.14852	0.1	3.13414	0.0333333	3.1669	0.0333333	3.192	0	3.23034	0.0333333	3.2125	0.666667	1	1259	883.333	1	0
1	4	1	51	Loss cue, loss target	3.281	0	3.30069	0.0333333	3.35767	0	3.42267	0	3.40224	0.0333333	3.15423	0.566667	1	1840	1450	1	0
1	4	1	52	Gain cue, gain target	3.5145	0	3.55207	0.0333333	3.34867	0	3.31667	0	3.29569	0.0333333	3.19675	0.333333	1	2007	1616.67	1	0
1	4	1	53	Amb cue, loss target	3.35925	0.333333	3.40935	0.233333	3.3765	0	3.38833	0	3.27304	0.233333		1	1	2150	1733.33	1	0
1	4	1	54	Amb cue, gain target	3.2408	0.166667	3.565	0.733333	3.377	0	3.322	0	3.36534	0.0333333	3.32577	0.566667	1	1050	366.667	0.533333	0
1	4	1	55	Loss cue, loss target	3.21017	0	3.13121	0.0333333	3.10833	0.3	3.19276	0.0333333	3.11845	0.0333333	3.11475	0.333333	1	2459	1166.67	0.366667	0
1	4	1	56	Loss cue, loss target	3.311	0	3.26	0.133333		1	3.46937	0.733333	3.41	0.9	3.35778	0.7	1	1394	916.667	0.966667	0
1	4	1	57	Gain cue, gain target	3.16967	0	3.22603	0.0333333	3.2335	0	3.26417	0	3.29759	0.0333333	3.05	0.966667	1	982	2783.33	1	0.866667
1	4	1	58	Loss cue, loss target		1		1		1		1		1		1	1	2517	2166.67	1	0.0333333
1	4	1	59	Loss cue, gain target	4.143	0	4.17672	0.0333333	4.15117	0	4.26567	0	4.32741	0.0333333	4.2175	0	1	1620	1233.33	1	0
1	4	1	60	Loss cue, gain target	3.72636	0.266667	3.735	0.0666667	3.72067	0	3.79883	0	3.80431	0.0333333	3.73731	0.566667	1	1251	866.667	1	0
1	4	1	61	Loss cue, loss target	3.724	0	3.62938	0.733333	3.53741	0.1	3.57	0	3.71276	0.0333333	3.54117	0	1	1170	483.333	0.5	0
1	4	2	62	Loss cue, loss target	4.621	0	4.40043	0.233333	4.4606	0.166667	4.255	0.633333	4.1925	0.866667	4.2145	0	1	2102	1483.33	0.333333	0
1	4	2	63	Gain cue, gain target	3.81033	0	3.66379	0.0333333	3.7915	0	3.835	0	3.83759	0.0333333	3.88	0.633333	1	2202	1900	1	0.0333333
1	4	2	64	Gain cue, loss target	3.63409	0.266667	3.56414	0.0333333	3.53167	0	3.53767	0	3.47304	0.233333	3.48259	0.0333333	1	1181	316.667	0.551724	0.0333333
1	4	2	65	Gain cue, gain target	3.62825	0.333333	3.5525	0.466667	3.43143	0.533333	3.56522	0.233333	3.585	0.0333333	3.6575	0.6	1	1015	683.333	0.965517	0.0333333
1	4	2	66	Gain cue, gain target	3.86316	0.366667	3.65845	0.0333333	3.49883	0	3.59633	0	3.63889	0.7	3.71381	0.3	1	2052	1566.67	1	0
1	4	2	67	Amb cue, gain target	3.6175	0	3.57	0.0333333	3.59233	0	3.59633	0	3.76724	0.0333333	3.64643	0.3	1	1181	666.667	1	0
1	4	2	68	Gain cue, gain target	4.08548	0.3	4.20909	0.633333		1	4.10381	0.3	3.81862	0.0333333	3.82875	0.6	1	1218	850	1	0.0333333
1	4	2	69	Gain cue, gain target	3.71567	0	3.84897	0.0333333	3.73967	0	3.78433	0	3.62879	0.0333333	3.46042	0.2	1	2150	1600	0.642857	0.0666667
1	4	2	70	Loss cue, loss target		1	3.54562	0.733333	3.62826	0.233333	3.60883	0	3.62483	0.0333333	3.51	0.333333	1	893	316.667	1	0
1	4	2	71	Loss cue, loss target	3.3272	0.166667	3.28638	0.0333333	3.36567	0	3.3625	0	3.41379	0.0333333	3.39095	0.3	1	2457	1883.33	0.576923	0.133333
1	4	2	72	Loss cue, loss target	3.35667	0.8	3.493	0.833333	3.46947	0.366667	3.53912	0.433333	3.46517	0.0333333	3.36575	0.333333	1	2421	2050	1	0.0333333
1	4	2	73	Gain cue, gain target	3.48967	0	3.61517	0.0333333	3.65167	0.8		1		1	3.3	0.866667	1	1492	1066.67	1	0
1	4	2	74	Gain cue, loss target	3.0575	0.266667	3.155	0.0666667	3.18567	0	3.22071	0.3	3.26655	0.0333333	3.24433	0	1	2461	2133.33	1	0.0333333
1	4	2	75	Loss cue, gain target	3.82267	0	3.7366	0.166667		1	3.59125	0.733333	3.494	0.666667	3.42875	0.866667	1	1658	1333.33	1	0
1	4	2	76	Gain cue, loss target	3.48058	0.133333	3.41707	0.0333333	3.41567	0	3.41833	0	3.42621	0.0333333	3.39217	0	1	1947	1500	0.7	0
1	4	2	77	Loss cue, gain target	3.5105	0	3.46362	0.0333333	3.504	0	3.74667	0	3.83238	0.3	3.62714	0.0666667	0	0	616.667	0.0689655	0.0333333
1	4	2	78	Loss cue, loss target	3.88467	0	3.88655	0.0333333	3.73167	0.7	3.76786	0.533333	3.66155	0.0333333	3.59357	0.766667	1	900	366.667	1	0
1	4	2	79	Loss cue, loss target	3.93083	0.8	3.64793	0.0333333	3.43117	0	3.42333	0	3.48262	0.3	3.41625	0.866667	1	1931	1266.67	1	0
1	4	2	80	Gain cue, gain target	3.58382	0.433333	3.73813	0.733333	3.5095	0	3.5031	0.0333333	3.63966	0.0333333	3.67633	0	1	1714	1066.67	1	0.0666667
1	4	2	81	Loss cue, gain target	3.38783	0	3.31948	0.0333333	3.27883	0	3.252	0	3.26379	0.0333333	3.38375	0.733333	1	1505	283.333	0.5	0
1	4	2	82	Amb cue, loss target		1		1	3.50136	0.633333	3.52393	0.533333	3.61656	0.466667	3.5125	0.8	1	2888	2533.33	1	0.0333333
1	4	2	83	Gain cue, loss target	3.4075	0	3.41845	0.0333333	3.42033	0	3.39056	0.7	3.33673	0.133333	3.345	0.966667	1	895	316.667	0.966667	0
1	4	2	84	Amb cue, loss target	3.27571	0.3	3.33571	0.766667	3.19833	0.8	3.22558	0.133333	3.33	0.766667	3.26333	0.9	1	2184	1850	1	0
1	4	2	85	Amb cue, gain target	3.30733	0	3.25103	0.0333333	3.2469	0.3	3.27433	0	3.18833	0.9	3.34917	0.2	1	1932	1500	1	0.0333333
1	4	2	86	Loss cue, loss target	3.349	0	3.28862	0.0333333	3.32207	0.0333333	3.521	0	3.62143	0.0666667	3.55	0.933333	1	1539	1183.33	1	0
1	4	2	87	Gain cue, gain target	3.7055	0	3.79293	0.0333333	3.73864	0.633333	3.7681	0.3	3.79241	0.0333333	3.50833	0	1	1327	1050	1	0
1	4	2	88	Gain cue, gain target	3.7145	0.666667	3.645	0.966667	3.6745	0.666667	3.76333	0.9	3.6775	0.0666667	3.74241	0.0333333	1	2121	1866.67	1	0.166667
1	4	2	89	Loss cue, gain target	3.46534	0.0333333	3.44914	0.0333333	3.47375	0.866667		1		1		1	1	1389	1033.33	1	0.433333
1	4	2	90	Loss cue, loss target	3.35731	0.566667	3.11155	0.0333333	3.23283	0	3.594	0	3.68483	0.0333333	3.77833	0	1	2236	1933.33	1	0
1	4	2	91	Loss cue, loss target	4.14562	0.2	3.68393	0.0666667	3.68683	0	3.79569	0.0333333	3.83241	0.0333333	3.81317	0	0	0	500	1	0
1	4	2	92	Gain cue, gain target	3.67683	0	3.578	0.333333	3.67222	0.7	3.7	0.133333	3.53293	0.0333333	3.73342	0.366667	1	1736	1333.33	1	0
1	4	2	93	Amb cue, gain target	3.37068	0.266667	3.49143	0.0666667	3.3015	0	3.29517	0	3.35948	0.0333333	3.33833	0.3	1	1388	983.333	1	0
1	4	2	94	Amb cue, loss target	1.825	0.966667		1		1		1	3.83083	0.8	3.585	0.7	0	0	0
1	4	2	95	Loss cue, loss target	3.39183	0	3.57138	0.0333333	3.40933	0	3.2975	0.733333	3.32464	0.0666667	3.24045	0.266667	1	1444	1033.33	1	0
1	4	2	96	Loss cue, loss target	3.65583	0.8	3.51946	0.0666667	3.56283	0	3.57379	0.0333333	3.48638	0.0333333	3.47414	0.0333333	1	1571	1166.67	0.6	0
1	4	2	97	Loss cue, loss target		1		1	3.28667	0.9	3.41983	0.0333333	3.31553	0.366667	3.40867	0	1	2018	1716.67	1	0
1	4	2	98	Amb cue, loss target	3.43429	0.766667	3.48944	0.7	3.31333	0	3.3565	0	3.50121	0.0333333	3.52458	0.6	1	1691	1166.67	1	0
1	4	2	99	Loss cue, loss target	3.3545	0	3.31172	0.0333333	3.30117	0	3.313	0	3.28275	0.333333	3.265	0.633333	0	0	0
1	4	2	100	Amb cue, gain target	3.41683	0	3.505	0.833333		1		1		1		1	1	777	533.333	1	0.133333
1	4	2	101	Gain cue, gain target	3.42479	0.2	3.54667	0.7	3.50767	0	3.71	0.3	3.76759	0.0333333	3.722	0.666667	1	2888	2650	1	0
1	4	2	102	Amb cue, loss target	3.40583	0.4	3.33793	0.0333333	3.3881	0.3	3.39233	0	3.29655	0.0333333	3.32283	0	1	2674	2333.33	1	0.0333333
1	4	2	103	Gain cue, loss target	3.7575	0.866667	3.60591	0.633333	3.56208	0.6	3.64974	0.366667	3.77517	0.0333333	3.62773	0.633333	1	1545	1183.33	1	0
1	4	2	104	Amb cue, gain target	3.24536	0.533333	3.28375	0.333333	3.19767	0	3.35267	0	3.42345	0.0333333	3.43267	0	1	1340	1183.33	1	0
1	4	2	105	Gain cue, loss target	3.47167	0	3.54569	0.0333333	3.529	0.333333	3.47233	0	3.43707	0.0333333	3.44667	0.8	1	1040	850	1	0
1	4	2	106	Gain cue, gain target	3.20083	0	3.27086	0.0333333	3.39117	0	3.56317	0	3.62345	0.0333333	3.46675	0.333333	1	1002	633.333	1	0
1	4	2	107	Loss cue, gain target	3.35207	0.0333333	3.46776	0.0333333	3.4335	0	3.515	0.0666667	3.4331	0.3	3.2875	0	1	1991	1783.33	1	0
1	4	2	108	Gain cue, gain target	3.17767	0	3.2754	0.166667		1	3.54375	0.866667	3.20741	0.0333333	3.2095	0.666667	1	1377	1083.33	1	0
1	4	2	109	Amb cue, gain target	3.34033	0	3.38259	0.0333333	3.33217	0	3.29617	0	3.29138	0.0333333	3.28217	0	1	1418	1000	0.866667	0
1	4	2	110	Gain cue, gain target	3.42483	0	3.46241	0.0333333	3.20483	0	3.22883	0	3.27115	0.566667		1	1	1454	1183.33	1	0
1	4	2	111	Gain cue, gain target	3.71917	0.6	3.90357	0.0666667	3.89643	0.766667	3.8885	0	3.82963	0.1	3.76717	0.233333	1	656	283.333	0.666667	0
1	4	2	112	Gain cue, gain target	3.35529	0.433333		1		1		1		1	3.30789	0.366667	1	1541	1200	1	0
1	4	2	113	Amb cue, loss target		1	3.41611	0.4	3.39767	0	3.40717	0	3.40259	0.0333333	3.41167	0.8	1	1729	1283.33	1	0
1	4	2	114	Amb cue, gain target	3.2995	0	3.22155	0.0333333	3.19	0	3.1655	0	3.213	0.666667	3.46	0.966667	1	2023	1766.67	1	0
1	4	2	115	Loss cue, gain target	3.37667	0	3.50931	0.0333333	3.55533	0	3.76136	0.266667	3.5675	0.0666667	3.531	0.833333	1	1336	1083.33	1	0
1	4	2	116	Loss cue, gain target	3.531	0	3.4619	0.0333333	3.47783	0	3.48433	0	3.4212	0.166667	3.4237	0.233333	0	2189	2633.33	0.566667	0
1	4	2	117	Loss cue, gain target	3.29117	0	3.4881	0.0333333	3.35475	0.333333		1	3.56326	0.233333	3.406	0	1	1473	1583.33	0.6	0
1	4	2	118	Gain cue, loss target	3.2975	0.8	3.21846	0.133333	3.227	0	3.37983	0	3.50983	0.0333333	3.50286	0.0666667	1	1750	866.667	0.466667	0
1	4	2	119	Loss cue, loss target	3.71167	0	3.72	0.833333	3.49769	0.133333	3.30183	0	3.3781	0.0333333	3.43667	0	1	1236	616.667	0.466667	0
1	4	2	120	Gain cue, loss target	3.243	0	3.32069	0.0333333	3.44587	0.233333	3.5575	0.933333	3.52545	0.633333	3.444	0.833333	1	1523	2250	1	0.0333333
1	4	2	121	Loss cue, loss target	3.3075	0.8	3.50167	0.9	3.37536	0.533333		1	3.36412	0.433333	3.21467	0	1	1051	333.333	0.966667	0
1	4	2	122	Amb cue, loss target	3.21765	0.433333	3.25882	0.433333	3.182	0	3.21167	0.1	3.29	0.833333		1	1	1319	866.667	0.7	0
1	4	3	123	Loss cue, loss target	4.43405	0.3	4.23957	0.233333	4.29661	0.0666667		1		1		1	1	2279	2383.33	1	0.0333333
1	4	3	124	Amb cue, loss target	4.10619	0.3	4.41	0.0666667	4.48476	0.3	4.58224	0.0333333	4.42741	0.0333333	4.45095	0.3	1	1209	766.667	0.7	0
1	4	3	125	Loss cue, gain target	3.94714	0.0666667	3.75759	0.0333333	3.67845	0.0333333	3.61845	0.0333333	3.57724	0.0333333	3.49609	0.233333	1	954	516.667	0.758621	0.0333333
1	4	3	126	Gain cue, loss target		1	3.697	0.666667	3.6995	0.333333	3.69767	0	3.67444	0.4	3.58114	0.266667	1	1732	1366.67	1	0.1
1	4	3	127	Amb cue, loss target	3.64839	0.0666667	3.56103	0.0333333	3.49417	0	3.47556	0.7		1		1	1	1076	350	0.5	0.133333
1	4	3	128	Loss cue, gain target		1		1	3.76154	0.566667	3.74944	0.7	3.7388	0.166667	3.62033	0	1	1044	533.333	1	0
1	4	3	129	Gain cue, gain target	3.33147	0.433333	3.375	0.433333	3.28117	0	3.37033	0	3.49121	0.0333333	3.49778	0.7	1	2149	1866.67	0.833333	0
1	4	3	130	Loss cue, loss target	3.60661	0.0666667	3.47034	0.0333333	3.4645	0	3.3895	0.333333	3.34362	0.0333333	3.24688	0.733333	1	1108	633.333	1	0.0333333
1	4	3	131	Loss cue, loss target	3.44087	0.233333	3.35655	0.0333333	3.2905	0	3.27583	0	3.34528	0.4	3.27767	0	1	1259	283.333	0.8	0
1	4	3	132	Amb cue, loss target	3.326	0.833333	3.48788	0.133333	3.5969	0.3	3.833	0	3.85328	0.0333333	3.74675	0.333333	1	2023	1683.33	1	0
1	4	3	133	Loss cue, gain target	3.22467	0	3.28103	0.0333333	3.335	0.966667	3.48139	0.4	3.295	0.0666667	3.26	0.0333333	1	1087	700	1	0.0333333
1	4	3	134	Loss cue, loss target	3.78431	0.0333333	3.62172	0.0333333	3.48357	0.533333	3.58471	0.433333	3.48845	0.0333333	3.3385	0.333333	1	2576	2133.33	1	0.0333333
1	4	3	135	Gain cue, gain target	3.79639	0.4		1		1		1	3.58063	0.733333	3.60167	0.6	1	818	550	0.733333	0
1	4	3	136	Loss cue, loss target	3.16583	0.8	3.28591	0.633333		1		1	3.24	0.933333	3.21185	0.1	1	1398	1100	1	0
1	4	3	137	Amb cue, gain target	3.23912	0.433333	3.27	0.833333	3.27375	0.0666667	3.1985	0	3.18931	0.0333333	3.20083	0.6	1	1770	1466.67	1	0
1	4	3	138	Gain cue, loss target	3.44217	0	3.31862	0.0333333	3.2781	0.3	3.2395	0	3.34655	0.0333333	3.3825	0	1	1043	600	1	0
1	4	3	139	Gain cue, gain target	3.28348	0.233333	3.31	0.666667	3.1495	0	3.19433	0.5	3.29917	0.4	3.03	0.966667	1	2480	2133.33	1	0.0333333
1	4	3	140	Loss cue, gain target		1		1		1		1		1		1	1	1017	566.667	1	0
1	4	3	141	Amb cue, loss target	3.2105	0	3.33638	0.0333333	3.42817	0	3.54958	0.2	3.42091	0.633333	3.26883	0	1	1757	1400	1	0
1	4	3	142	Amb cue, gain target	3.37204	0.1	3.42569	0.0333333	3.625	0.8	3.5795	0	3.54732	0.0666667	3.57667	0.9	1	904	533.333	1	0
1	4	3	143	Loss cue, loss target	3.50293	0.0333333	3.51328	0.0333333	3.385	0.833333		1		1	3.74393	0.533333	1	2686	2383.33	1	0.0333333
1	4	3	144	Gain cue, gain target	3.21217	0	3.13167	0.4	3.3	0.966667		1		1		1	1	1880	1600	1	0
1	4	3	145	Amb cue, gain target	3.175	0.466667	3.08379	0.0333333	3.05967	0	3.0825	0	3.08569	0.0333333	3.13567	0	1	1162	700	1	0
1	4	3	146	Gain cue, gain target	3.42619	0.3	2.9175	0.933333	3.712	0.666667	3.66769	0.566667	3.5719	0.0333333	3.3725	0.866667	1	2523	1833.33	0.321429	0.0666667
1	4	3	147	Loss cue, loss target	3.02818	0.266667	3.26375	0.0666667	3.15775	0.333333	3.28467	0.5	3.18621	0.0333333	3.2035	0	1	2204	1900	1	0.0333333
1	4	3	148	Gain cue, gain target	3.36983	0	3.17552	0.0333333	3.22	0.766667		1		1		1	1	1734	1583.33	1	0.1
1	4	3	149	Amb cue, gain target	3.48033	0	3.63534	0.0333333	3.74833	0.3	3.66864	0.266667	4.08	0.966667	3.625	0.966667	1	2058	1750	1	0.1
1	4	3	150	Gain cue, gain target	3.4595	0	3.43362	0.0333333	3.35283	0	3.44207	0.0333333	3.49545	0.266667	3.3028	0.166667	1	1095	700	0.666667	0
1	4	3	151	Amb cue, loss target	3.44711	0.366667	3.49033	0.5	3.344	0	3.404	0	3.39607	0.0666667	3.33364	0.266667	1	2739	2450	1	0.0333333
1	4	3	152	Loss cue, gain target		1	3.39267	0.5	3.36687	0.733333	3.37967	0	3.425	0.7	3.47143	0.3	1	1156	833.333	1	0
1	4	3	153	Gain cue, gain target	3.31375	0.6	3.553	0.833333	3.49115	0.133333	3.54643	0.3	3.54321	0.0666667	3.41375	0.6	1	2593	2333.33	1	0.0333333
1	4	3	154	Loss cue, loss target	3.22036	0.533333	3.39321	0.533333	3.24783	0	3.24	0.6	3.37026	0.366667	3.15483	0	1	999	1150	1	0.933333
1	4	3	155	Amb cue, gain target	3.02167	0.4		1	3.2084	0.166667	3.11067	0	3.17121	0.0333333	3.375	0.9	1	743	500	1	0
1	4	3	156	Loss cue, loss target	3.2844	0.166667	3.2175	0.933333		1	3.17833	0.8	3.2128	0.166667	3.2285	0	1	2131	1750	0.466667	0
1	4	3	157	Loss cue, gain target		1	3.07278	0.7	3.0575	0	3.33086	0.0333333	3.34879	0.0333333	3.2765	0.333333	1	2089	1750	0.966667	0
1	4	3	158	Amb cue, loss target	3.52	0	3.66448	0.0333333	3.41477	0.266667	3.415	0.8	3.578	0.833333	3.313	0.666667	1	1981	1583.33	1	0
1	4	3	159	Amb cue, loss target	3.31867	0	3.43268	0.0666667	3.34977	0.266667	3.3625	0	3.33259	0.0333333	3.337	0.333333	0	0	0
1	4	3	160	Loss cue, loss target	3.53231	0.566667	3.604	0.166667	3.3895	0	3.22857	0.766667	3.385	0.3	3.46	0.933333	1	1329	1016.67	1	0
1	4	3	161	Gain cue, gain target	3.341	0.833333	3.18964	0.0666667	3.25667	0	3.41467	0	3.38138	0.0333333	3.35533	0	1	1245	33.3333	0.166667	0
1	4	3	162	Gain cue, gain target	3.16222	0.1	3.19897	0.0333333	3.23	0	3.34133	0	3.48172	0.0333333	3.42283	0	1	1129	800	0.766667	0
1	4	3	163	Loss cue, loss target	3.32636	0.266667	3.27	0.0333333	3.29925	0.333333	3.33633	0	3.33379	0.0333333	3.26636	0.266667	1	2225	1466.67	0.166667	0
1	4	3	164	Loss cue, loss target	3.456	0.166667	3.37172	0.0333333	3.44643	0.3	3.47741	0.0333333	3.31931	0.0333333	3.31205	0.266667	1	2527	683.333	0.266667	0
1	4	3	165	Gain cue, gain target	4.245	0.933333	4.27478	0.233333	4.05125	0.866667	4.00325	0.333333	4.04224	0.0333333	3.9095	0.333333	1	1393	1000	1	0
1	4	3	166	Gain cue, loss target	3.45059	0.433333	3.35397	0.0333333	3.2925	0.933333	3.52542	0.6	3.3831	0.0333333	3.46833	0	1	1072	800	1	0
1	4	3	167	Loss cue, gain target	3.30133	0	3.36086	0.0333333	3.4005	0	3.58233	0	3.71603	0.0333333	3.71317	0	1	2409	1966.67	1	0
1	4	3	168	Loss cue, loss target	3.46087	0.233333	3.52339	0.0666667	3.36167	0	3.44433	0	3.46552	0.0333333	3.433	0	1	2189	500	0.0333333	0
1	4	3	169	Gain cue, loss target	3.48767	0.5	3.48952	0.3	3.56955	0.633333	3.524	0.166667	3.60976	0.3	3.585	0.433333	1	1401	966.667	1	0
1	4	3	170	Amb cue, loss target	3.27524	0.3	3.37333	0.8	3.4155	0	3.42833	0.8	3.56043	0.233333	3.33983	0	1	2649	2316.67	1	0.133333
1	4	3	171	Gain cue, gain target		1		1		1		1		1		1	0	1557	1083.33	0.666667	0
1	4	3	172	Gain cue, loss target	3.5275	0.666667	3.62083	0.4	3.563	0.833333	3.55462	0.133333	3.47759	0.0333333	3.5035	0	1	871	333.333	0.52	0.166667
1	4	3	173	Gain cue, gain target	3.46783	0	3.30172	0.0333333	3.31317	0	3.417	0	3.61776	0.0333333	3.771	0	1	1261	966.667	1	0
1	4	3	174	Loss cue, loss target		1	3.5537	0.233333	3.60019	0.133333	3.79	0.7	3.78224	0.0333333	3.71207	0.0333333	1	722	300	0.966667	0
1	4	3	175	Gain cue, loss target	3.14517	0	3.28621	0.0333333	3.24983	0	3.33517	0	3.52069	0.0333333	3.57931	0.0333333	1	2134	1783.33	1	0
1	4	3	176	Amb cue, gain target	3.56636	0.633333	3.32672	0.0333333	3.2645	0	3.22833	0	3.32931	0.0333333	3.38143	0.766667	1	1859	1450	1	0
1	4	3	177	Amb cue, gain target	3.24722	0.4	3.33167	0.6	3.097	0	3.10967	0	3.24017	0.0333333	3.317	0.666667	1	2739	2400	1	0.2
1	4	3	178	Amb cue, gain target	3.55067	0	3.67397	0.0333333	3.56125	0.333333	3.56103	0.0333333	3.52569	0.0333333	3.69848	0.233333	1	746	316.667	1	0
1	4	3	179	Gain cue, gain target	3.63478	0.233333	3.58534	0.0333333	3.39595	0.3	3.362	0	3.25379	0.0333333	3.26667	0.3	1	865	366.667	1	0
1	4	3	180	Loss cue, loss target	3.12909	0.266667	3.36143	0.766667	3.38638	0.0333333	3.62429	0.3	3.57727	0.266667	3.785	0.966667	1	2173	1833.33	1	0.133333
1	4	3	181	Gain cue, loss target	3.27286	0.3	3.30466	0.0333333	3.3719	0.3	3.40714	0.766667	3.47	0.8	3.42	0.533333	1	2372	2050	1	0
1	4	3	182	Loss cue, gain target	3.387	0.333333	3.34241	0.0333333	3.39517	0.0333333	3.47182	0.266667	3.33897	0.0333333	3.34432	0.266667	1	1411	1116.67	1	0
1	4	3	183	Loss cue, loss target	3.14683	0	3.20776	0.0333333	3.31667	0	3.43833	0.8	3.39315	0.1	3.369	0.833333	1	2040	1416.67	0.6	0
1	4	4	184	Loss cue, loss target	4.3735	0	4.37589	0.0666667	3.96925	0.333333	3.825	0.966667	3.91667	0.6	3.677	0	1	1145	733.333	1	0.0666667
1	4	4	185	Amb cue, gain target	3.83867	0	3.64655	0.0333333	3.66065	0.233333	3.71654	0.566667	3.69225	0.333333	3.81778	0.7	1	1429	1116.67	1	0
1	4	4	186	Loss cue, gain target	3.26417	0	3.21172	0.0333333	3.27167	0	3.3425	0	3.36397	0.0333333	3.32478	0.233333	1	1345	1216.67	1	0
1	4	4	187	Gain cue, gain target	3.71472	0.4	3.35103	0.0333333	3.5175	0.8	3.65367	0	3.75788	0.133333	3.95161	0.0666667	1	2112	1766.67	1	0.0333333
1	4	4	188	Amb cue, loss target	3.42233	0	3.32655	0.0333333	3.35633	0	3.574	0	3.54121	0.0333333	3.505	0.866667	0	0	0
1	4	4	189	Amb cue, gain target	3.95879	0.0333333	4.0531	0.0333333	3.6925	0.266667	3.61346	0.133333	3.52483	0.0333333	3.49283	0	1	1113	750	1	0.0333333
1	4	4	190	Gain cue, gain target	3.3905	0	3.48607	0.0666667	3.38591	0.266667	3.32897	0.0333333	3.23103	0.0333333	3.17638	0.0333333	1	2542	2316.67	1	0.0333333
1	4	4	191	Gain cue, gain target	3.151	0.666667	3.19361	0.4	3.324	0.833333	3.31232	0.0666667	3.31017	0.0333333	3.31675	0.333333	1	2651	2300	1	0.0666667
1	4	4	192	Amb cue, loss target	3.39467	0	3.29397	0.0333333	3.24259	0.0333333	3.41933	0	3.47595	0.3	3.32155	0.0333333	1	2587	2200	1	0.0333333
1	4	4	193	Loss cue, gain target	3.1669	0.3	3.21483	0.0333333	3.20687	0.2	3.226	0.166667	3.09328	0.0333333	3.11017	0	1	2186	1816.67	1	0
1	4	4	194	Amb cue, loss target	3.24174	0.233333	3.19776	0.0333333	3.21367	0	3.22633	0	3.2925	0.8	3.24536	0.0666667	1	1102	633.333	0.633333	0
1	4	4	195	Amb cue, gain target	3.30828	0.0333333	3.39741	0.0333333	3.29183	0	3.2215	0	3.39414	0.0333333	3.42225	0.333333	0	1933	0
1	4	4	196	Gain cue, gain target	3.55367	0	3.71086	0.0333333	3.593	0	3.62328	0.0333333	3.70964	0.0666667	3.59826	0.233333	1	2017	1550	1	0
1	4	4	197	Gain cue, loss target	3.476	0	3.525	0.0333333	3.434	0.666667	3.4363	0.1	3.45621	0.0333333	3.43917	0	1	2139	1383.33	0.5	0
1	4	4	198	Loss cue, loss target	3.517	0.833333	3.24862	0.0333333	3.294	0	3.49543	0.233333	3.65839	0.0666667	3.71687	0.733333	1	1106	716.667	0.6	0
1	4	4	199	Loss cue, loss target	3.38083	0	3.385	0.0333333	3.41879	0.0333333	3.61188	0.733333	3.48911	0.0666667	3.54132	0.366667	1	897	600	0.965517	0.0333333
1	4	4	200	Gain cue, loss target	3.711	0	3.70828	0.0333333	3.74417	0	3.6063	0.233333	3.43293	0.0333333	3.45905	0.3	1	984	650	0.965517	0.0333333
1	4	4	201	Amb cue, loss target	3.60183	0	3.37086	0.0333333	3.3265	0	3.3245	0	3.445	0.766667	3.61674	0.233333	1	1603	1050	0.566667	0
1	4	4	202	Loss cue, gain target	3.44139	0.4	3.62519	0.1	3.5065	0	3.36967	0	3.37948	0.0333333	3.261	0.333333	1	1664	883.333	0.166667	0
1	4	4	203	Gain cue, gain target	3.53432	0.266667	3.50232	0.0666667	3.31517	0	3.2095	0	3.29655	0.0333333	3.334	0	1	2359	1983.33	1	0
1	4	4	204	Gain cue, loss target	3.3765	0	3.43621	0.0333333	3.40317	0	3.3612	0.166667	3.31414	0.0333333	3.20917	0	1	1424	750	1	0
1	4	4	205	Loss cue, loss target	3.43017	0	3.36095	0.3	3.33667	0.8	3.3281	0.0333333	3.41026	0.366667	3.41048	0.3	1	1972	1750	1	0
1	4	4	206	Amb cue, loss target		1	3.21	0.966667	3.36083	0.4		1	3.78125	0.733333	3.639	0	1	2447	2116.67	1	0.0333333
1	4	4	207	Loss cue, loss target	3.21865	0.133333	3.15569	0.0333333	3.1825	0	3.2315	0	3.21648	0.1	3.27625	0.866667	1	947	616.667	1	0
1	4	4	208	Loss cue, gain target	3.40833	0.9	3.40729	0.2	3.44333	0.8	3.48117	0	3.559	0.833333	3.5385	0.666667	1	1119	766.667	1	0.1
1	4	4	209	Loss cue, loss target	3.30833	0.8	3.29	0.866667	3.325	0.166667	3.25433	0	3.31052	0.0333333	3.27969	0.466667	1	2065	1750	0.958333	0.2
1	4	4	210	Amb cue, gain target	3.484	0.333333	3.53821	0.0666667	3.38321	0.533333	3.45955	0.266667	3.44655	0.0333333	3.46896	0.2	1	1037	683.333	1	0
1	4	4	211	Loss cue, gain target	3.55	0.766667	3.52741	0.0333333	3.53737	0.366667	3.59891	0.233333	3.582	0.666667	3.56125	0.866667	1	2507	2116.67	1	0.0333333
1	4	4	212	Amb cue, loss target	3.37283	0	3.47431	0.0333333	3.34733	0	3.285	0	3.32296	0.1	3.31087	0.233333	1	1087	433.333	1	0
1	4	4	213	Gain cue, gain target	3.3648	0.166667	3.4975	0.2	3.37018	0.0666667	3.42406	0.466667	3.53184	0.366667	3.37833	0	1	884	433.333	1	0
1	4	4	214	Loss cue, loss target	3.56317	0	3.73707	0.0333333	3.63448	0.0333333	3.46433	0	3.60155	0.0333333	3.53643	0.3	1	1323	850	0.62069	0.0333333
1	4	4	215	Loss cue, loss target	3.28567	0	3.31586	0.0333333	3.31941	0.433333	3.625	0.966667	3.37769	0.133333	3.309	0.833333	1	2396	1766.67	0.666667	0
1	4	4	216	Gain cue, loss target	3.1513	0.1	3.31853	0.433333	3.42983	0	3.442	0	3.48362	0.0333333	3.47075	0.333333	1	1358	1033.33	0.933333	0
1	4	4	217	Gain cue, gain target	3.52	0.0333333	3.42155	0.0333333	3.45333	0.8	3.39367	0	3.47379	0.0333333	3.52183	0	1	1483	1016.67	0.9	0
1	4	4	218	Loss cue, gain target	3.23357	0.3	3.18259	0.0333333	3.18342	0.366667	3.32308	0.566667	3.16	0.733333	3.09962	0.133333	1	1951	1233.33	0.366667	0
1	4	4	219	Gain cue, loss target	3.35979	0.2	3.35431	0.0333333	3.3995	0	3.456	0	3.48441	0.433333	3.37553	0.366667	1	2160	1916.67	1	0
1	4	4	220	Gain cue, gain target	3.43633	0	3.42352	0.1	3.355	0.933333		1	3.39556	0.7	3.3	0.633333	1	1976	1650	1	0.0333333
1	4	4	221	Gain cue, gain target	3.5275	0.866667	3.35034	0.0333333	3.3055	0	3.34425	0.333333	3.43393	0.533333	3.49667	0.9	1	2133	1833.33	1	0
1	4	4	222	Amb cue, gain target	3.80161	0.0666667	3.78293	0.0333333	3.55841	0.266667	3.46276	0.0333333	3.4134	0.166667	3.5575	0.8	1	780	300	1	0
1	4	4	223	Amb cue, loss target	3.1435	0	3.11845	0.0333333	3.135	0.666667	3.4725	0.933333	3.26375	0.733333	3.255	0.966667	0	0	0
1	4	4	224	Loss cue, loss target	3.353	0.833333	3.40729	0.2	3.465	0.866667	3.42583	0	3.46293	0.0333333	3.35833	0	0	0	2666.67	0.75	0.2
1	4	4	225	Amb cue, gain target	3.29909	0.633333	3.24268	0.0666667	3.3032	0.166667	3.351	0.166667	3.39534	0.0333333	3.3775	0.733333	1	882	516.667	1	0
1	4	4	226	Loss cue, loss target	3.18733	0	3.19143	0.0666667	3.31548	0.3	3.34117	0	3.44321	0.0666667		1	1	2323	1933.33	1	0
1	4	4	227	Loss cue, loss target	3.2665	0	3.25907	0.1	3.37571	0.766667	3.23167	0	3.27103	0.0333333	3.30625	0.733333	1	1408	1100	1	0
1	4	4	228	Amb cue, gain target	3.24933	0.5	3.35028	0.4	3.30867	0	3.4545	0	3.54983	0.0333333	3.6455	0	1	1145	833.333	1	0
1	4	4	229	Loss cue, gain target	3.40722	0.4	3.29655	0.0333333	3.37925	0.333333	3.44362	0.0333333	3.31672	0.0333333	3.30417	0	1	1032	733.333	0.966667	0
1	4	4	230	Gain cue, gain target	3.15	0.966667	3.28455	0.633333	3.12	0.966667	3.36	0.566667	3.29586	0.0333333	3.4625	0	1	2071	1300	0.4	0
1	4	4	231	Loss cue, loss target	3.39688	0.733333	3.40556	0.1	3.45214	0.766667	3.423	0	3.5186	0.166667	3.546	0.666667	1	1171	750	1	0
1	4	4	232	Gain cue, loss target	3.287	0.333333	3.36732	0.0666667	3.335	0.9	3.49767	0.5	3.36552	0.0333333	3.3845	0	1	1026	400	0.366667	0
1	4	4	233	Amb cue, loss target	3.21733	0	3.22897	0.0333333	3.39583	0	3.43357	0.766667	3.37079	0.366667	3.20567	0.5	1	1158	850	1	0
1	4	4	234	Gain cue, gain target	3.1625	0	3.16276	0.0333333	3.2875	0	3.44929	0.533333	3.54125	0.866667	3.21183	0	1	2234	2016.67	0.888889	0.1
1	4	4	235	Loss cue, loss target	3.48038	0.566667	3.395	0.0666667	3.4825	0.866667	3.37328	0.0333333	3.36058	0.133333		1	1	1396	1000	1	0.0333333
1	4	4	236	Gain cue, gain target	3.46067	0	3.41397	0.0333333	3.43625	0.6		1	3.42667	0.7	3.04	0.966667	1	763	533.333	0.965517	0.0333333
1	4	4	237	Loss cue, loss target	3.68521	0.2	3.80574	0.1	3.5425	0.266667	3.55033	0	3.51103	0.0333333	3.43125	0.333333	1	682	283.333	0.966667	0
1	4	4	238	Loss cue, loss target	3.23883	0	3.28328	0.0333333	3.22455	0.266667	3.31293	0.0333333	3.38845	0.0333333	3.38132	0.366667	1	1604	1300	1	0
1	4	4	239	Loss cue, gain target	3.35	0.333333	3.19379	0.0333333	3.37	0.866667	3.23155	0.0333333	3.21208	0.2	3.3225	0.733333	1	962	650	0.966667	0
1	4	4	240	Loss cue, loss target	3.1655	0	3.17241	0.0333333	3.337	0	3.42675	0.333333	3.49052	0.0333333	3.33684	0.366667	1	1036	583.333	0.566667	0
1	4	4	241	Gain cue, gain target	3.06905	0.3	2.93707	0.0333333		1		1	3.12042	0.2	2.96375	0.866667	1	2362	2150	1	0.0333333
1	4	4	242	Gain cue, gain target		1		1	3.26833	0.7	3.45437	0.733333	3.42357	0.3	3.45063	0.2	1	1692	1416.67	1	0
1	4	4	243	Gain cue, loss target	3.705	0	3.62975	0.333333	3.62867	0	3.58857	0.3	3.70964	0.0666667	3.61433	0	0	2606	1516.67	0.5	0
1	4	4	244	Gain cue, gain target	3.54056	0.7	3.34845	0.0333333	3.495	0.866667	3.39617	0	3.38086	0.0333333	3.523	0	1	2180	1866.67	1	0.266667
1	5	2	62	Gain cue, gain target	3.50086	0.0333333	3.345	0.7	3.29438	0.2	3.36786	0.766667	3.30914	0.0333333	3.092	0	1	2293	1766.67	0.533333	0
1	5	2	63	Gain cue, loss target		1		1	3.04067	0.5	2.863	0.833333	2.76583	0	2.67883	0	1	836	466.667	1	0.1
1	5	2	64	Gain cue, loss target	3.23383	0	3.28446	0.0666667	3.15667	0.1	3.235	0	3.02569	0.0333333	3.00086	0.0333333	1	2213	1033.33	0.344828	0.0333333
1	5	2	65	Amb cue, loss target	3.11933	0	3.18052	0.0333333	3.09217	0.233333	3.25357	0.766667	3.21446	0.0666667	3.11278	0.1	1	790	33.3333	0.517241	0.0333333
1	5	2	66	Amb cue, loss target	3.199	0.166667	3.24571	0.0666667	3.00117	0	2.9205	0	2.89346	0.133333	2.84217	0	1	2282	1966.67	1	0
1	5	2	67	Gain cue, gain target	2.76397	0.0333333	3.08804	0.0666667	3.10483	0	3.26533	0	3.24448	0.0333333	3.0825	0	1	1684	1233.33	0.466667	0
1	5	2	68	Gain cue, gain target	2.95167	0	3.06069	0.0333333	2.93217	0	3.0596	0.166667	3.10241	0.0333333	3.06	0	1	1232	816.667	0.8	0
1	5	2	69	Loss cue, loss target	3.27933	0	3.15152	0.233333		1		1		1	3.19208	0.2	1	1055	500	0.966667	0
1	5	2	70	Amb cue, gain target	3.04833	0.8	2.94554	0.0666667	2.78517	0	2.8376	0.166667	3.02182	0.633333	2.91483	0.0333333	1	847	283.333	0.533333	0
1	5	2	71	Gain cue, loss target	2.83931	0.0333333	2.91983	0.0333333	2.87917	0	2.967	0	2.91603	0.0333333	2.978	0	1	2299	1650	0.25	0.0666667
1	5	2	72	Gain cue, gain target	2.84481	0.1	2.995	0.366667	2.96583	0.8	2.88571	0.766667	2.57125	0.866667	2.88397	0.0333333	1	1426	883.333	0.448276	0.0333333
1	5	2	73	Loss cue, loss target	2.82283	0	2.9631	0.0333333	2.9545	0	3.12033	0	3.13536	0.0666667	3.00214	0.0666667	1	1509	1066.67	0.47619	0.3
1	5	2	74	Loss cue, gain target	3.01583	0	3.07466	0.0333333	2.89667	0	2.99667	0	3.05552	0.0333333	2.998	0	1	1343	966.667	0.633333	0
1	5	2	75	Amb cue, gain target	3.18533	0	3.072	0.666667	2.9375	0.933333	3.00139	0.4	2.9775	0.266667	2.9304	0.166667	1	1406	1033.33	0.433333	0
1	5	2	76	Amb cue, gain target	2.8575	0	2.88696	0.0666667	2.87706	0.433333	2.92304	0.0666667	2.9286	0.166667		1	1	2080	1750	0.928571	0.533333
1	5	2	77	Gain cue, loss target	3.21217	0	3.0881	0.0333333	2.97183	0	3.02707	0.0333333	2.99776	0.0333333	2.94417	0	1	998	666.667	1	0.366667
1	5	2	78	Amb cue, loss target	2.60783	0	2.6974	0.166667	2.65476	0.3	2.55429	0.3	2.65568	0.266667	2.708	0.833333	1	1763	1466.67	0.5	0.4
1	5	2	79	Loss cue, loss target	3.0755	0	3.18379	0.0333333	2.92167	0	2.75783	0	2.89345	0.0333333	2.92482	0.0666667	1	1199	950	1	0
1	5	2	80	Loss cue, loss target	2.76383	0	2.99086	0.0333333	2.86854	0.2	2.83117	0	2.7735	0.333333	2.89133	0	1	1220	800	1	0.0333333
1	5	2	81	Amb cue, loss target	2.95133	0	2.82397	0.0333333	2.77638	0.0333333	2.84367	0	2.81793	0.0333333	2.85033	0	1	2391	1266.67	0.344828	0.0333333
1	5	2	82	Gain cue, loss target	2.99368	0.366667	3.11143	0.533333	2.91138	0.0333333	2.75346	0.133333	2.80397	0.0333333	2.84017	0	1	2508	1716.67	0.407407	0.1
1	5	2	83	Loss cue, loss target	2.95183	0	2.87655	0.0333333	2.80525	0.333333	2.92385	0.566667	2.90905	0.3	2.6945	0	1	1856	1483.33	0.633333	0
1	5	2	84	Amb cue, gain target	3.0595	0	2.97172	0.0333333	3	0.633333	3.13687	0.2	3.20897	0.0333333	3.1755	0	1	1988	1083.33	0.0689655	0.0333333
1	5	2	85	Gain cue, gain target	2.99029	0.433333	2.92931	0.0333333	2.98259	0.0333333	2.855	0.0333333	2.77121	0.0333333	2.903	0	1	1768	1083.33	0.433333	0
1	5	2	86	Loss cue, gain target	2.8065	0	2.8919	0.0333333	2.83483	0	2.86786	0.3	2.84569	0.0333333	2.8615	0	1	867	483.333	0.4	0
1	5	2	87	Gain cue, gain target	3.1085	0	3.05672	0.0333333	2.9925	0	3.07117	0	3.12759	0.0333333	3.08827	0.133333	1	831	533.333	1	0.0333333
1	5	2	88	Loss cue, loss target	3.0395	0	2.99845	0.0333333	2.93717	0	3.01517	0	3.08379	0.0333333	3.06933	0	1	1046	283.333	0.392857	0.0666667
1	5	2	89	Loss cue, loss target	2.82883	0	2.78345	0.0333333	2.88867	0	2.98958	0.2	2.92603	0.0333333	2.93517	0	1	1497	533.333	0.366667	0
1	5	2	90	Loss cue, gain target	3.009	0.666667	2.81276	0.0333333	2.88867	0	2.81283	0	2.83138	0.0333333	2.97283	0	1	573	33.3333	1	0.0333333
1	5	2	91	Loss cue, loss target	3.19133	0	3.17983	0.0333333	2.91817	0	2.8235	0.333333	2.93	0.1	2.93579	0.366667	1	2199	333.333	0.037037	0.1
1	5	2	92	Gain cue, gain target	3.11933	0	3.12052	0.0333333	2.93833	0	2.72967	0	2.82661	0.0666667	2.75817	0	1	745	400	1	0.0333333
1	5	2	93	Loss cue, loss target	3.00683	0	3.04054	0.0666667	3.00383	0	2.85672	0.0333333	2.75879	0.0333333	2.64088	0.433333	1	1477	1116.67	1	0.0333333
1	5	2	94	Loss cue, loss target		1	3.43559	0.433333	3.23917	0	3.12981	0.133333	3.16519	0.1	3.09367	0	1	1730	1400	0.466667	0
1	5	2	95	Loss cue, gain target	2.83119	0.3	2.87208	0.2	2.84222	0.1	3.07348	0.233333	3.20463	0.1	2.93923	0.133333	1	1062	800	1	0
1	5	2	96	Gain cue, gain target	2.90333	0.4	2.96306	0.4	2.84552	0.0333333	2.93333	0.9	2.55	0.9	2.80537	0.1	1	1802	1366.67	0.533333	0
1	5	2	97	Gain cue, loss target	2.507	0	2.86345	0.0333333	2.85583	0	3.01817	0	3.07466	0.0333333	2.85517	0	1	1589	1200	0.37931	0.0333333
1	5	2	98	Loss cue, gain target	2.69417	0	2.70379	0.0333333	2.81083	0.4	2.77	0.866667	2.60615	0.566667	2.54433	0	1	1143	333.333	0.285714	0.0666667
1	5	2	99	Loss cue, loss target	3.04083	0	2.97155	0.0333333	3.01586	0.0333333	3.251	0	3.2319	0.0333333	3.07283	0	1	2268	1950	1	0.1
1	5	2	100	Gain cue, gain target	3.06333	0	2.90672	0.0333333	2.734	0	2.7385	0.666667	2.84935	0.233333	2.85817	0	1	2544	1066.67	0.0333333	0
1	5	2	101	Loss cue, gain target	2.9155	0	2.93517	0.0333333	2.92158	0.366667	3.05667	0	3.06821	0.0666667	3.02433	0	1	2183	1050	0.0333333	0
1	5	2	102	Amb cue, gain target	3.46444	0.1	3.25017	0.0333333	3.06183	0	2.89783	0	3.03074	0.1	3.0825	0.866667	1	1955	1683.33	1	0
1	5	2	103	Gain cue, gain target	3.104	0	3.18259	0.0333333	3.00167	0.6	3.05138	0.0333333	3.00914	0.0333333	3.014	0	1	1475	1033.33	0.6	0
1	5	2	104	Amb cue, gain target	2.77034	0.0333333	2.83769	0.133333	2.6931	0.0333333	2.71	0.1	2.9684	0.166667	2.8755	0	1	1129	783.333	0.68	0.166667
1	5	2	105	Gain cue, gain target	2.88429	0.0666667	2.88931	0.0333333	2.79583	0	2.73467	0	2.57519	0.1	2.62155	0.0333333	1	842	366.667	1	0.1
1	5	2	106	Gain cue, gain target	2.79948	0.0333333	2.59259	0.0333333	2.52867	0	2.47379	0.0333333	2.76741	0.1	2.79577	0.566667	1	2097	1816.67	0.533333	0
1	5	2	107	Amb cue, loss target	2.70967	0	2.82052	0.0333333	2.71333	0	2.69317	0	2.78466	0.0333333	2.69875	0.6	1	1499	1000	0.448276	0.0333333
1	5	2	108	Gain cue, loss target	3.5045	0	3.48071	0.0666667	3.26517	0	3.05333	0	3.01121	0.0333333	2.99133	0	1	861	450	0.633333	0
1	5	2	109	Gain cue, gain target	2.936	0	2.94534	0.0333333	2.96817	0	2.89467	0	2.71708	0.6	2.75271	0.2	1	777	283.333	1	0
1	5	2	110	Amb cue, gain target	2.9365	0	3.02328	0.0333333	2.82661	0.0666667	2.745	0	2.96121	0.0333333	2.84017	0.0333333	1	1064	716.667	1	0
1	5	2	111	Loss cue, gain target	2.89167	0	2.8931	0.0333333	2.85833	0	2.74321	0.0666667	2.85155	0.0333333	2.94367	0	1	1693	1283.33	0.551724	0.0333333
1	5	2	112	Loss cue, gain target	2.66233	0	2.60333	0.1	2.69714	0.0666667	2.79583	0	2.79534	0.0333333	2.68017	0.0333333	1	966	566.667	1	0
1	5	2	113	Gain cue, gain target	2.79767	0	2.89121	0.0333333	2.92833	0	3.04117	0	3.08241	0.0333333	2.88233	0	1	2348	2233.33	1	0.0333333
1	5	2	114	Gain cue, loss target	3.092	0	2.98397	0.0333333	2.94133	0	2.99783	0	2.9781	0.0333333	2.8555	0	1	2355	2133.33	1	0.0666667
1	5	2	115	Amb cue, loss target	2.9255	0	2.73804	0.0666667	2.63717	0	2.52379	0.0333333	2.52845	0.0333333	2.60817	0	1	1011	500	0.466667	0
1	5	2	116	Loss cue, loss target	3.21217	0	3.08672	0.0333333	2.87617	0	2.89167	0	2.90845	0.0333333	2.78617	0	1	1385	950	0.366667	0
1	5	2	117	Loss cue, loss target	3.41717	0	3.18966	0.0333333	3.0575	0	3.20083	0	3.0781	0.0333333	3.006	0	1	800	483.333	1	0.1
1	5	2	118	Gain cue, gain target	2.76929	0.0666667	2.93241	0.0333333	2.91883	0	2.98897	0.0333333	3.06	0.0333333	2.896	0	1	1618	1216.67	0.4	0
1	5	2	119	Amb cue, loss target	2.92891	0.233333	3.1975	0.4	3.00472	0.4	3.21261	0.233333	3.07938	0.2	2.96083	0.8	1	1407	1050	0.5	0
1	5	2	120	Amb cue, gain target	2.65867	0	2.7269	0.0333333	2.63308	0.133333	2.716	0	2.5969	0.0333333	2.61239	0.233333	1	1831	1483.33	1	0
1	5	2	121	Amb cue, loss target	3.10172	0.0333333	3.05241	0.0333333	2.76483	0	2.78621	0.0333333	2.84655	0.0333333	2.8385	0	1	929	283.333	0.5	0
1	5	2	122	Loss cue, loss target	2.80417	0	2.87621	0.0333333	2.8065	0	2.8245	0	2.90207	0.0333333	2.8165	0	1	2296	1433.33	0.04	0.166667
1	5	3	123	Gain cue, gain target	2.89167	0.5	2.845	0.933333	3.01538	0.133333	2.84167	0	3.05018	0.0666667	3.15155	0.0333333	1	1289	933.333	0.413793	0.0333333
1	5	3	124	Loss cue, loss target	2.89733	0	3.02086	0.0333333	3.03621	0.0333333	3.05717	0	3.07655	0.0333333	3.13155	0.0333333	1	1593	1233.33	0.5	0
1	5	3	125	Gain cue, loss target	2.90517	0	2.88345	0.0333333	2.84414	0.0333333	2.94071	0.0666667	3.10552	0.0333333	3.079	0	1	1000	633.333	1	0
1	5	3	126	Gain cue, loss target	2.682	0	2.79192	0.133333	2.75667	0.1	2.70196	0.233333	2.72188	0.2	2.85518	0.0666667	1	924	533.333	0.466667	0
1	5	3	127	Loss cue, gain target	3.11833	0	3.00207	0.0333333	2.91833	0	2.98083	0	2.99897	0.0333333	2.89233	0	1	1414	1200	1	0
1	5	3	128	Gain cue, loss target	3.08688	0.466667	2.90293	0.0333333	2.82	0	2.94983	0	3.04707	0.0333333	2.91633	0	0	2245	2183.33	0.428571	0.0666667
1	5	3	129	Loss cue, loss target	3.0905	0	3.05414	0.0333333	2.90983	0	2.81417	0	2.77741	0.0333333	2.843	0	1	1393	1050	0.5	0
1	5	3	130	Loss cue, gain target	2.93867	0	2.87224	0.0333333	2.78567	0	2.84683	0	2.80393	0.0666667	2.80767	0	1	1706	1300	0.689655	0.0333333
1	5	3	131	Gain cue, gain target	2.80133	0	2.82086	0.0333333	2.84183	0	2.98817	0	3.04362	0.0333333	2.88517	0	1	1446	1100	1	0
1	5	3	132	Loss cue, gain target	2.59733	0	2.3781	0.0333333	2.45317	0	2.62833	0	2.62103	0.0333333	2.6045	0	1	1171	783.333	0.964286	0.0666667
1	5	3	133	Loss cue, loss target	2.9375	0	2.89017	0.0333333	2.87217	0	2.83383	0	2.77655	0.0333333	2.74889	0.4	1	1191	833.333	1	0.0666667
1	5	3	134	Loss cue, loss target	2.77146	0.2	2.79796	0.1	2.739	0	2.77643	0.0666667	2.865	0.0666667	2.78233	0	1	713	250	0.892857	0.0666667
1	5	3	135	Gain cue, gain target	2.56033	0	2.67661	0.0666667	2.6981	0.0333333	2.78567	0	2.74138	0.0333333	2.68017	0.0333333	1	771	450	1	0.233333
1	5	3	136	Gain cue, gain target	2.55795	0.266667	2.53071	0.533333	2.636	0.833333	2.74639	0.4	2.76833	0.6	2.72	0.733333	1	1218	916.667	1	0.0666667
1	5	3	137	Loss cue, loss target	2.815	0.833333	2.82071	0.3	2.93034	0.0333333	3.017	0.833333	2.98229	0.2	2.78167	0.7	1	1494	1083.33	0.533333	0
1	5	3	138	Amb cue, loss target	2.48741	0.0333333	2.5331	0.0333333	2.49483	0	2.54167	0.1	2.71621	0.0333333	2.69767	0	1	1972	1516.67	0.392857	0.0666667
1	5	3	139	Loss cue, gain target	2.78967	0	2.78207	0.0333333	2.86583	0	2.8965	0	2.97138	0.0333333	2.93533	0	1	1809	1400	0.551724	0.0333333
1	5	3	140	Loss cue, loss target	2.90417	0	2.88103	0.0333333	3.05667	0.8	2.99222	0.1	2.98375	0.0666667	3.01467	0	1	1661	1250	1	0.0333333
1	5	3	141	Gain cue, gain target	2.76067	0	2.72158	0.366667	2.77125	0.0666667	2.77375	0.0666667	2.79966	0.0333333	2.75692	0.566667	1	1476	1033.33	0.466667	0
1	5	3	142	Amb cue, loss target	2.94586	0.0333333	2.96692	0.133333	2.78948	0.0333333	2.82368	0.366667	2.8728	0.166667	2.689	0.833333	1	715	33.3333	0.9	0
1	5	3	143	Gain cue, gain target	2.82067	0	2.66983	0.0333333	2.8031	0.0333333	2.79983	0.0333333	2.90875	0.0666667	2.93948	0.0333333	1	2370	2033.33	1	0.0666667
1	5	3	144	Loss cue, loss target	2.945	0.566667	2.86603	0.0333333	2.90196	0.0666667	3.02267	0	3.00293	0.0333333	2.94861	0.4	1	1571	1266.67	0.642857	0.0666667
1	5	3	145	Amb cue, loss target	2.98817	0	3.00204	0.1	2.85283	0	2.6732	0.166667	2.61672	0.0333333	2.48417	0.6	1	944	616.667	1	0.2
1	5	3	146	Amb cue, loss target	3.31482	0.0666667	3.2313	0.1	2.94259	0.0333333	2.81483	0.0333333	2.82845	0.0333333	2.78208	0.2	1	1550	1233.33	1	0.0333333
1	5	3	147	Amb cue, gain target	2.99583	0	2.94259	0.0333333	2.76672	0.0333333	2.8045	0	2.92276	0.0333333	2.85018	0.0666667	1	738	33.3333	0.785714	0.0666667
1	5	3	148	Loss cue, gain target	2.7785	0	2.80397	0.0333333	2.77567	0	2.71983	0	2.71839	0.0666667	2.69283	0	1	1591	1216.67	0.433333	0
1	5	3	149	Loss cue, loss target	2.915	0.0666667	2.92667	0.9		1	2.90944	0.7	2.81121	0.0333333	2.80767	0	1	1128	800	1	0
1	5	3	150	Loss cue, loss target	2.80545	0.633333	2.76295	0.266667	2.7569	0.0333333	2.81389	0.7	2.7834	0.166667	2.71333	0.1	1	1885	1516.67	0.428571	0.0666667
1	5	3	151	Amb cue, gain target	3.02462	0.133333	3.06595	0.3	2.81833	0	2.83214	0.3	2.97293	0.0333333	2.87261	0.233333	1	1847	1566.67	1	0
1	5	3	152	Amb cue, gain target	3.43975	0.333333	3.4538	0.166667	3.202	0	3.22033	0	3.24397	0.0333333	3.10467	0	1	960	633.333	1	0
1	5	3	153	Loss cue, loss target	2.71533	0	2.79759	0.1	2.83685	0.1	2.89167	0.5	2.94406	0.466667	2.81375	0.0666667	1	1191	883.333	1	0
1	5	3	154	Loss cue, gain target	2.89368	0.366667	2.75365	0.133333	2.75917	0	2.8695	0	2.89357	0.0666667	2.865	0.533333	1	1640	1316.67	1	0
1	5	3	155	Amb cue, gain target	2.93839	0.0666667	2.889	0.333333	2.80259	0.0333333	2.6928	0.166667	2.82596	0.133333	2.7995	0	1	2495	2266.67	1	0.0333333
1	5	3	156	Amb cue, gain target	3.38	0.933333	3.26574	0.1	2.99133	0	2.9095	0	2.94931	0.0333333	2.95079	0.366667	1	1209	450	0.655172	0.0333333
1	5	3	157	Gain cue, gain target	2.96283	0	3.02321	0.0666667	2.96617	0	2.9325	0.733333	2.87042	0.2	2.85067	0	1	1160	466.667	0.344828	0.0333333
1	5	3	158	Amb cue, gain target	3.14417	0	3.15643	0.0666667	2.8715	0	2.83617	0	2.83983	0.0333333	2.8245	0	1	1434	833.333	0.25	0.2
1	5	3	159	Loss cue, loss target	2.84569	0.0333333	2.93121	0.0333333	2.84741	0.1	2.72667	0.3	2.66604	0.2	2.64833	0.7	1	1398	1066.67	1	0
1	5	3	160	Gain cue, gain target	2.49017	0	2.61554	0.0666667	2.63417	0	2.66625	0.0666667	2.76534	0.0333333	2.7795	0	1	1970	1650	0.766667	0
1	5	3	161	Gain cue, gain target	2.8615	0	2.97431	0.0333333	3.105	0.966667	3.18958	0.6	2.9781	0.0333333	2.78883	0	1	1605	1216.67	0.6	0
1	5	3	162	Gain cue, loss target	2.78717	0	2.915	0.0333333	2.84187	0.733333	2.87643	0.533333	2.88889	0.4	2.76103	0.0333333	1	1602	1350	0.733333	0
1	5	3	163	Loss cue, gain target	2.49933	0	2.48172	0.0333333	2.48207	0.0333333	2.52917	0	2.66304	0.0666667	2.52433	0	1	2308	1966.67	0.482759	0.0333333
1	5	3	164	Amb cue, loss target	2.78083	0.8	2.699	0.166667	2.68404	0.133333	2.78138	0.0333333	2.87224	0.0333333	2.671	0	1	1659	1216.67	0.433333	0
1	5	3	165	Amb cue, loss target	3.05464	0.533333	2.88914	0.0333333	2.80083	0	2.93183	0	3.00052	0.0333333	2.83143	0.766667	1	1263	900	0.518519	0.1
1	5	3	166	Loss cue, loss target	2.56783	0	2.67879	0.0333333	2.71667	0	2.84103	0.0333333	2.89	0.0333333	2.7466	0.166667	1	1273	283.333	0.16	0.166667
1	5	3	167	Gain cue, gain target	2.79893	0.0666667	2.6263	0.1	2.61889	0.7	2.9556	0.166667	3.04086	0.0333333	3.13569	0.0333333	1	693	33.3333	0.633333	0
1	5	3	168	Gain cue, gain target	2.80321	0.0666667	2.71948	0.0333333	2.82385	0.133333	2.84667	0.9	2.86738	0.3	2.85464	0.533333	1	1284	883.333	0.466667	0
1	5	3	169	Loss cue, loss target	3.17	0.966667	3.0575	0.6	2.81707	0.0333333	2.81933	0	3.03446	0.0666667	2.92533	0	1	677	33.3333	0.733333	0
1	5	3	170	Gain cue, gain target	2.76583	0	2.64946	0.0666667	2.74533	0	2.68683	0	2.77948	0.0333333	2.86717	0	1	2265	2050	0.444444	0.1
1	5	3	171	Loss cue, loss target	3.09075	0.333333	3.03069	0.0333333	2.76567	0	2.62292	0.6	2.70646	0.2	2.72667	0	1	2178	1483.33	0.37037	0.1
1	5	3	172	Loss cue, gain target	2.59483	0	2.75241	0.0333333	2.81879	0.0333333	2.70341	0.266667	2.74964	0.0666667	2.652	0	1	959	600	1	0.0666667
1	5	3	173	Gain cue, loss target	2.49087	0.233333	2.56077	0.133333	2.63483	0.0333333	2.62833	0	2.64879	0.0333333	2.7535	0	1	1564	1216.67	0.533333	0
1	5	3	174	Gain cue, gain target	3.05978	0.233333	3.04034	0.0333333	3.01183	0	3.09571	0.766667	3.04089	0.0666667	3.09448	0.0333333	1	2040	1850	0.740741	0.1
1	5	3	175	Amb cue, loss target	2.97617	0	2.88586	0.0333333	2.80793	0.0333333	2.84383	0	2.82621	0.0333333	2.70667	0	1	1330	950	1	0
1	5	3	176	Gain cue, gain target	2.95761	0.233333	3.08136	0.633333	2.9445	0	2.92	0.733333	3.002	0.833333	2.93537	0.1	1	934	533.333	0.482759	0.0333333
1	5	3	177	Gain cue, gain target	2.84313	0.733333	2.74417	0.4	2.54817	0	2.6081	0.0333333	2.56286	0.0666667	2.64364	0.633333	1	1292	900	0.448276	0.0333333
1	5	3	178	Amb cue, loss target	3.012	0	2.91759	0.1	2.84167	0	2.78017	0	2.93534	0.0333333	2.85767	0	1	803	450	1	0
1	5	3	179	Loss cue, loss target	2.90717	0	3.02052	0.0333333	2.85267	0	2.65867	0	2.59842	0.366667	2.56714	0.533333	1	1394	850	0.428571	0.0666667
1	5	3	180	Gain cue, loss target	3.28383	0	3.3631	0.3	3.26639	0.4	3.35	0.933333	3.12845	0.0333333	2.896	0	1	1119	700	1	0
1	5	3	181	Amb cue, gain target	2.78583	0	2.72017	0.0333333	2.64917	0	2.73638	0.0333333	2.74857	0.766667	2.67534	0.0333333	1	891	483.333	1	0.0666667
1	5	3	182	Loss cue, loss target	2.59069	0.0333333	2.53375	0.0666667	2.494	0	2.60632	0.366667	2.645	0.9	2.82844	0.466667	1	1770	1416.67	0.689655	0.0333333
1	5	3	183	Gain cue, loss target	2.70083	0.6	2.75534	0.0333333	2.72417	0	2.86389	0.4	3.0075	0.666667	2.76725	0.333333	1	2046	1150	0.0333333	0
1	5	4	184	Gain cue, gain target	2.97929	0.3	3.03395	0.366667	3.22707	0.0333333	3.38534	0.0333333	3.37946	0.0666667	3.4225	0.8	1	1769	1433.33	0.458333	0.2
1	5	4	185	Gain cue, gain target	3.09217	0	3.07283	0.233333	3.14231	0.133333	3.01276	0.0333333	3.08583	0.8	2.862	0	1	1029	683.333	0.571429	0.0666667
1	5	4	186	Amb cue, gain target	3.13333	0.1	2.94375	0.0666667	2.85983	0	2.6735	0	2.8481	0.0333333	2.7635	0	1	839	416.667	0.608696	0.233333
1	5	4	187	Loss cue, gain target	2.852	0.833333	2.7425	0.0666667	2.78944	0.1	3.07188	0.733333	3.03569	0.0333333	2.94719	0.466667	1	880	533.333	1	0.1
1	5	4	188	Amb cue, gain target	3.08883	0	3.14241	0.0333333	2.94467	0	2.97293	0.0333333	3.13	0.833333	3.045	0.866667	1	1402	1066.67	0.961538	0.133333
1	5	4	189	Loss cue, gain target	2.88167	0	2.99093	0.1	2.97643	0.766667	2.89407	0.1	2.55034	0.0333333	2.3625	0	1	1989	1466.67	0.566667	0
1	5	4	190	Loss cue, gain target	2.595	0.266667	2.78018	0.0666667	2.82276	0.0333333	2.70155	0.0333333	2.62875	0.0666667	2.6625	0.8	1	1791	1416.67	1	0
1	5	4	191	Amb cue, gain target	2.70138	0.0333333	2.57897	0.0333333	2.62333	0	2.62911	0.0666667	2.69293	0.0333333	2.64938	0.733333	1	1849	1450	0.586207	0.0333333
1	5	4	192	Amb cue, gain target	2.896	0	3.00552	0.0333333	2.89917	0	2.78717	0	2.64262	0.3	2.65019	0.133333	1	1094	683.333	0.9	0
1	5	4	193	Loss cue, loss target	2.64525	0.333333	2.68019	0.133333	2.62184	0.366667	2.54017	0	2.57969	0.466667	2.72375	0.733333	1	620	250	1	0.133333
1	5	4	194	Loss cue, gain target	2.58733	0	2.57207	0.0333333	2.58707	0.0333333	2.56925	0.333333	2.66	0.333333	2.59964	0.533333	1	964	483.333	0.478261	0.233333
1	5	4	195	Gain cue, gain target	2.70816	0.366667	2.82767	0.5	2.7435	0	2.68071	0.766667	2.69684	0.366667	2.67889	0.1	1	2325	2116.67	0.928571	0.0666667
1	5	4	196	Loss cue, loss target	2.681	0	2.79625	0.0666667	2.74817	0	2.70227	0.266667	2.73517	0.0333333	2.68033	0.5	1	2143	2083.33	1	0.0333333
1	5	4	197	Amb cue, gain target	2.7831	0.0333333	2.83062	0.733333	2.95885	0.133333	2.94143	0.0666667	3.03818	0.266667	3.17712	0.133333	1	1477	1133.33	1	0
1	5	4	198	Loss cue, loss target	2.60617	0	2.64483	0.0333333	2.6345	0	2.694	0	2.82466	0.0333333	2.86217	0	1	809	466.667	0.933333	0
1	5	4	199	Amb cue, loss target	2.91967	0	2.87	0.333333	2.80917	0	2.7595	0	2.8425	0.0666667	2.66283	0	1	590	250	0.833333	0
1	5	4	200	Loss cue, gain target	2.76117	0	2.78793	0.0333333	2.75483	0	2.81103	0.0333333	3.00483	0.0333333	2.90405	0.3	1	1685	1316.67	0.4	0
1	5	4	201	Amb cue, gain target	2.77864	0.633333	2.81146	0.2	2.68867	0	2.78817	0	2.6431	0.0333333	2.83167	0.8	1	641	250	0.966667	0
1	5	4	202	Gain cue, gain target	2.90037	0.1	2.93083	0.2	2.82339	0.0666667	2.81952	0.3	2.95821	0.0666667	2.738	0	1	1067	733.333	0.862069	0.0333333
1	5	4	203	Gain cue, gain target	2.66714	0.0666667	2.71241	0.0333333	2.71683	0	2.939	0	3.0037	0.1	2.79886	0.266667	1	831	550	0.666667	0
1	5	4	204	Loss cue, loss target	2.726	0	2.83121	0.0333333	2.88278	0.7	2.82357	0.0666667	2.83397	0.0333333	2.76267	0	1	1406	1033.33	0.533333	0
1	5	4	205	Gain cue, gain target	2.67867	0	2.78431	0.0333333	2.75733	0	2.675	0.666667	2.775	0.733333	2.758	0.833333	1	1652	1566.67	1	0
1	5	4	206	Amb cue, gain target	2.75152	0.233333	2.62621	0.0333333	2.59883	0	2.4495	0	2.47672	0.0333333	2.25393	0.0666667	1	1563	1150	0.413793	0.0333333
1	5	4	207	Gain cue, gain target	2.92185	0.1	2.76975	0.333333	2.75069	0.0333333	2.82633	0	2.75025	0.333333	2.76067	0	1	779	550	0.793103	0.0333333
1	5	4	208	Loss cue, gain target	2.66684	0.366667	2.61759	0.1	2.66889	0.7	2.76333	0.8	2.71972	0.4	2.69	0.8	1	708	300	0.6	0.333333
1	5	4	209	Gain cue, gain target	2.5755	0	2.68414	0.0333333	2.74583	0	2.752	0	2.78638	0.0333333	2.85417	0	1	2363	2016.67	0.533333	0
1	5	4	210	Amb cue, loss target	2.7355	0	2.62931	0.0333333	2.53845	0.0333333	2.51833	0	2.67362	0.0333333	2.58278	0.7	0	1498	1066.67	1	0.1
1	5	4	211	Amb cue, loss target	2.92317	0	2.745	0.333333	2.73533	0	2.69345	0.0333333	2.823	0.333333	2.69767	0	1	1054	700	1	0
1	5	4	212	Amb cue, loss target	2.4065	0	2.45483	0.0333333	2.39583	0	2.41267	0	2.44138	0.0333333	2.47383	0	1	1360	916.667	0.428571	0.0666667
1	5	4	213	Gain cue, loss target	2.76259	0.1	2.7525	0.733333	2.66317	0	2.57733	0	2.58741	0.0333333	2.567	0.833333	1	1956	1616.67	0.428571	0.0666667
1	5	4	214	Amb cue, loss target	2.73483	0	2.66293	0.0333333	2.596	0	2.66883	0	2.76639	0.4	2.66683	0	1	1779	1433.33	0.689655	0.0333333
1	5	4	215	Gain cue, loss target	2.8065	0	2.68672	0.0333333	2.64683	0	2.52071	0.766667	2.4424	0.166667	2.3576	0.166667	1	1351	1000	0.703704	0.1
1	5	4	216	Loss cue, loss target	2.5944	0.166667	2.76833	0.7	2.66879	0.0333333	2.65917	0.4	2.64694	0.4	2.54667	0.7	1	1390	1150	0.7	0
1	5	4	217	Amb cue, gain target	2.89579	0.366667	2.82444	0.1	2.62778	0.1	2.60437	0.2	2.84143	0.766667	2.76981	0.1	1	949	533.333	0.655172	0.0333333
1	5	4	218	Gain cue, gain target	2.76147	0.433333	2.78379	0.0333333	2.79875	0.0666667	2.81659	0.266667	2.79724	0.0333333	2.96517	0	1	1249	1216.67	0.7	0
1	5	4	219	Gain cue, gain target	2.845	0	2.91259	0.0333333	2.92533	0	2.89045	0.266667	2.82346	0.133333	2.78138	0.0333333	1	1390	1900	1	0
1	5	4	220	Gain cue, loss target	3.1452	0.166667	3.023	0.833333	3.00431	0.0333333	2.98417	0	3.07655	0.0333333	2.81362	0.0333333	1	1228	1300	1	0
1	5	4	221	Loss cue, gain target	2.87967	0	2.8281	0.0333333	2.82117	0	2.90367	0	2.86276	0.0333333	2.836	0	1	1270	1700	1	0
1	5	4	222	Gain cue, gain target	2.92233	0	2.93966	0.0333333	2.92714	0.0666667	2.96017	0	3.04931	0.0333333	3.005	0.766667	1	2213	1933.33	1	0.0666667
1	5	4	223	Amb cue, loss target	2.79833	0	2.62435	0.233333	2.62133	0	2.7785	0	2.75586	0.0333333	2.64383	0	1	782	50	0.592593	0.1
1	5	4	224	Loss cue, loss target	2.75725	0.333333	2.76982	0.0666667	2.71724	0.0333333	2.8545	0	2.56948	0.0333333	2.55224	0.0333333	1	1283	1266.67	1	0
1	5	4	225	Loss cue, gain target	2.44614	0.266667	2.41431	0.0333333	2.33683	0	2.48317	0	2.57672	0.0333333	2.675	0	1	1367	900	1	0.0666667
1	5	4	226	Loss cue, loss target	2.74	0.8	2.63948	0.0333333	2.63414	0.0333333	2.73926	0.1	2.8219	0.0333333	2.765	0	1	739	200	1	0.4
1	5	4	227	Loss cue, loss target	2.57444	0.1	2.48288	0.133333	2.553	0	2.52446	0.0666667	2.45483	0.0333333	2.42267	0	1	1269	1916.67	0.625	0.2
1	5	4	228	Gain cue, gain target	2.877	0.666667	2.78828	0.0333333	2.85933	0	2.83533	0	2.72655	0.0333333	2.64188	0.733333	1	1152	783.333	1	0
1	5	4	229	Loss cue, loss target	2.877	0.166667	2.8324	0.166667	2.65433	0	2.56333	0.7	2.83286	0.766667	2.58205	0.266667	1	1301	1700	1	0.2
1	5	4	230	Gain cue, loss target	2.67825	0.333333	2.65268	0.0666667	2.70667	0	2.81333	0	2.80276	0.0333333	2.76429	0.766667	1	598	233.333	1	0.233333
1	5	4	231	Gain cue, gain target	2.80462	0.566667	2.784	0.833333	2.68966	0.0333333	2.714	0	2.70442	0.133333	2.69	0.8	1	1320	1200	0.586207	0.0333333
1	5	4	232	Gain cue, loss target	2.56583	0	2.56	0.0333333	2.50224	0.0333333	2.51233	0.5	2.49719	0.466667	2.37286	0.766667	1	1098	716.667	1	0.0666667
1	5	4	233	Loss cue, loss target	2.84237	0.366667	2.81312	0.733333	2.61268	0.0666667	2.64278	0.7	2.5582	0.166667	2.47	0.1	0	1417	1166.67	1	0
1	5	4	234	Gain cue, loss target	2.88286	0.3	2.85293	0.0333333	2.74155	0.0333333	2.937	0	2.94462	0.566667	2.83326	0.233333	1	2315	1850	1	0.266667
1	5	4	235	Loss cue, loss target	2.568	0	2.65724	0.0333333	2.69933	0	2.8425	0.8	2.73732	0.0666667	2.63567	0	1	1503	1133.33	1	0.0666667
1	5	4	236	Gain cue, gain target	2.72379	0.0333333	2.76552	0.0333333	2.81367	0.5	2.72333	0.4	2.58093	0.1	2.52867	0	1	1082	750	1	0
1	5	4	237	Loss cue, loss target	2.53565	0.233333	2.65341	0.266667	2.68433	0	2.63283	0	2.61345	0.0333333	2.64167	0.7	1	1354	433.333	0.64	0.166667
1	5	4	238	Amb cue, loss target	2.72881	0.3	2.70407	0.1	2.5188	0.166667	2.4837	0.1	2.33793	0.0333333	2.29559	0.433333	1	1657	2333.33	1	0.6
1	5	4	239	Loss cue, loss target	2.76761	0.233333	2.61222	0.1	2.63	0	2.671	0.5	2.70075	0.333333	2.45423	0.133333	1	1357	1783.33	0.625	0.2
1	5	4	240	Loss cue, loss target	2.47207	0.0333333	2.79638	0.0333333	2.69804	0.0666667	2.85318	0.266667	2.67861	0.4	2.55815	0.1	1	868	533.333	1	0
1	5	4	241	Gain cue, loss target	2.8335	0	2.95161	0.0666667	2.61875	0.866667	2.85	0.733333	2.841	0.333333	2.84929	0.0666667	1	1816	1266.67	0.6	0
1	5	4	242	Loss cue, loss target	3.024	0.666667	2.97429	0.0666667	2.9025	0	2.976	0.333333	2.9837	0.233333	2.92955	0.633333	1	946	633.333	1	0.0333333
1	5	4	243	Gain cue, gain target	2.46633	0	2.4169	0.0333333	2.58643	0.0666667	2.58643	0.766667	2.62333	0.9	2.64023	0.266667	1	804	350	1	0.5
1	5	4	244	Gain cue, gain target	2.58733	0	2.65879	0.0333333	2.5885	0.333333	2.5782	0.166667	2.41942	0.133333	2.37781	0.466667	1	679	316.667	1	0.133333
1	6	1	1	Gain cue, loss target	3.41367	0	3.32103	0.0333333	3.2795	0	3.186	0	3.0681	0.0333333	3.02425	0.333333	1	3088	2433.33	0.965517	0.0333333
1	6	1	2	Loss cue, gain target	3.37167	0	3.145	0.0666667	3.17591	0.633333	3.03574	0.1	2.94621	0.0333333	2.96931	0.0333333	1	1095	583.333	0.592593	0.1
1	6	1	3	Amb cue, gain target	3.0005	0	3.07759	0.0333333	3.06183	0	2.98056	0.1	3.16562	0.733333	2.93683	0	1	2340	1916.67	1	0
1	6	1	4	Gain cue, gain target	3.27733	0	3.3225	0.0666667	3.29583	0	3.07883	0	3.09672	0.0333333	3.25133	0	1	2099	1616.67	1	0
1	6	1	5	Amb cue, loss target	3.7815	0	3.66879	0.0333333	3.08783	0	2.8795	0	3.09231	0.133333	3.25583	0	1	1716	1116.67	0.655172	0.0333333
1	6	1	6	Loss cue, loss target	3.8335	0	3.88	0.0333333	3.22781	0.466667	2.93477	0.266667	2.70052	0.0333333	2.748	0.333333	1	2240	1583.33	0.6	0
1	6	1	7	Loss cue, loss target	3.17778	0.4	2.8519	0.0333333	2.89333	0	2.87617	0	2.88931	0.0333333	2.8605	0	1	2129	1683.33	1	0
1	6	1	8	Loss cue, loss target	3.44617	0	3.13845	0.0333333	3.00357	0.766667	2.7919	0.0333333	2.76914	0.0333333	2.83567	0	1	2593	2150	1	0.0333333
1	6	1	9	Gain cue, gain target	3.08917	0	3.3019	0.0333333	3.061	0	2.88022	0.233333	2.82154	0.566667	2.7115	0	1	1794	1383.33	1	0
1	6	1	10	Gain cue, gain target	2.932	0	3.08379	0.0333333	3.04208	0.2	2.937	0	2.82862	0.0333333	2.79383	0	1	1545	1183.33	1	0
1	6	1	11	Gain cue, gain target	3.1285	0	3.12966	0.0333333	3.06317	0	3.16467	0	3.05483	0.0333333	3.14912	0.433333	1	771	266.667	1	0
1	6	1	12	Gain cue, loss target	3.36088	0.433333	2.98017	0.0333333	2.925	0.4	3.00553	0.366667	2.88431	0.0333333	2.92958	0.6	1	1514	816.667	1	0
1	6	1	13	Loss cue, gain target	3.34267	0	3.60138	0.0333333	3.598	0	3.7475	0	3.67569	0.0333333	3.12267	0	1	2825	2433.33	1	0.0333333
1	6	1	14	Amb cue, gain target	3.72483	0.0333333	3.79827	0.133333	3.40345	0.0333333	2.92583	0	2.94879	0.0333333	3.0025	0.666667	1	2436	1966.67	1	0
1	6	1	15	Gain cue, loss target	3.564	0	3.40241	0.0333333	3.15083	0	3.003	0	2.82603	0.0333333	2.83444	0.7	1	1742	1066.67	1	0
1	6	1	16	Loss cue, loss target	3.5595	0	3.66232	0.0666667	3.5035	0	3.68146	0.2	3.48833	0.6	2.915	0	1	2413	1950	1	0
1	6	1	17	Amb cue, gain target	3.25467	0	3.33741	0.0333333	3.23389	0.7	2.93204	0.1	2.90276	0.0333333	2.94676	0.433333	1	2620	2216.67	1	0.0333333
1	6	1	18	Amb cue, loss target	3.14	0	3.26696	0.0666667	3.06817	0	3.02817	0	3.18948	0.0333333	3.201	0	1	1256	750	1	0
1	6	1	19	Amb cue, loss target	3.44467	0	3.38705	0.266667	2.97933	0	2.88143	0.766667	2.90089	0.0666667	2.78533	0	1	2141	1533.33	0.5	0
1	6	1	20	Loss cue, loss target	3.50967	0	3.665	0.0333333	3.1615	0	3.271	0	3.51207	0.0333333	3.43583	0.8	1	876	466.667	1	0
1	6	1	21	Loss cue, loss target	3.5481	0.0333333	3.61414	0.0333333	3.37233	0	3.551	0	3.57018	0.0666667	3.42083	0.8	1	1701	1316.67	1	0
1	6	1	22	Gain cue, gain target	2.8014	0.166667	2.74828	0.0333333	2.94638	0.0333333	2.97333	0	3.09414	0.0333333	3.18179	0.533333	1	2446	2016.67	0.551724	0.0333333
1	6	1	23	Gain cue, loss target	3.37933	0	3.52276	0.0333333	3.20967	0	3.00833	0	3.0031	0.0333333	2.95483	0	1	1221	316.667	1	0
1	6	1	24	Gain cue, gain target	3.404	0	3.36621	0.0333333	3.147	0	2.8215	0	2.7969	0.0333333	2.8805	0.666667	1	1074	616.667	1	0
1	6	1	25	Gain cue, gain target	3.03183	0	3.41293	0.0333333	3.45268	0.0666667	3.13833	0.8	2.91741	0.0333333	2.9465	0	1	2803	0
1	6	1	26	Amb cue, gain target	2.82733	0	3.04569	0.0333333	2.96133	0	2.90967	0	2.85483	0.0333333	2.8525	0.8	1	2096	1633.33	1	0
1	6	1	27	Gain cue, gain target	2.92867	0	3.04586	0.0333333	3.08983	0	3.26867	0	3.47431	0.0333333	3.40559	0.433333	1	2473	2016.67	1	0
1	6	1	28	Gain cue, gain target	3.50917	0	3.64672	0.0333333	3.48733	0	3.58233	0	3.18172	0.0333333	3.00867	0	1	1192	750	1	0.1
1	6	1	29	Amb cue, loss target	3.31867	0	3.49696	0.0666667	3.29776	0.0333333	3.1255	0	2.98276	0.0333333	2.87273	0.266667	1	1415	550	0.0333333	0
1	6	1	30	Amb cue, gain target	3.4565	0	3.58362	0.0333333	3.25133	0	3.09383	0	3.25672	0.0333333	3.04417	0.8	0	0	0
1	6	1	31	Loss cue, loss target	3.17896	0.2	3.22423	0.566667	2.86	0.333333	2.83583	0.4	2.77017	0.0333333	2.89933	0	1	2223	1883.33	0.931034	0.0333333
1	6	1	32	Loss cue, loss target	3.2795	0	3.16759	0.0333333	3.19167	0.6	2.9615	0.666667	2.74207	0.0333333	2.74717	0	1	2335	2016.67	1	0
1	6	1	33	Loss cue, loss target	3.21067	0	3.31397	0.0333333	3.165	0	3.234	0	3.32931	0.0333333	3.41383	0	1	2581	1766.67	0.266667	0
1	6	1	34	Amb cue, loss target	3.31733	0	3.40776	0.0333333	3.23483	0	3.04367	0	2.91034	0.0333333	2.94571	0.766667	1	1778	1416.67	1	0
1	6	1	35	Loss cue, gain target	3.33542	0.2	3.15893	0.0666667	2.81983	0	2.878	0	3.25138	0.0333333	3.35917	0	1	3147	1316.67	0.433333	0
1	6	1	36	Loss cue, gain target	2.57096	0.133333	2.72	0.1	2.69577	0.133333	2.80966	0.0333333	2.70483	0.0333333	2.736	0.666667	1	1266	566.667	1	0
1	6	1	37	Amb cue, loss target	3.61833	0	3.74596	0.133333	3.33117	0	3.15069	0.0333333	2.98583	0.2	2.83125	0.866667	1	2568	2100	0.551724	0.0333333
1	6	1	38	Gain cue, gain target	3.221	0	3.29069	0.0333333	3.1535	0	2.94017	0	2.89879	0.0333333	2.81683	0	1	1525	1050	1	0
1	6	1	39	Gain cue, gain target	3.68167	0	3.60052	0.0333333	3.37733	0	3.29183	0	3.32103	0.0333333	3.14214	0.533333	1	1767	1400	1	0
1	6	1	40	Loss cue, loss target	3.32533	0	3.56103	0.0333333	3.28483	0	3.04967	0	2.89241	0.0333333	2.8815	0.666667	1	824	283.333	1	0
1	6	1	41	Loss cue, loss target	2.9475	0	3.09466	0.0333333	3.18617	0	3.39683	0	3.54948	0.0333333	3.49034	0.0333333	1	1839	1600	1	0
1	6	1	42	Loss cue, gain target	3.2465	0	3.43707	0.0333333	3.459	0	3.56867	0	3.6431	0.0333333	3.54867	0	1	2441	1950	0.9	0
1	6	1	43	Gain cue, gain target	3.60067	0	3.39017	0.0333333	3.3945	0	3.16833	0	3.04724	0.0333333	3.0525	0	1	789	250	1	0
1	6	1	44	Amb cue, loss target	2.792	0	2.91569	0.0333333	2.9542	0.166667	3.01875	0.733333	2.88259	0.0333333	2.83083	0	1	2362	2000	1	0
1	6	1	45	Gain cue, loss target	3.17	0	2.75983	0.0333333	2.66183	0	2.67883	0	2.70414	0.0333333	2.77983	0	1	1877	1433.33	1	0
1	6	1	46	Loss cue, loss target	3.42283	0	3.5669	0.0333333	3.38733	0	3.0935	0	2.95448	0.0333333	2.98833	0.6	1	2377	1133.33	0.3	0
1	6	1	47	Loss cue, gain target	3.49583	0	3.48517	0.0333333	3.01117	0	2.795	0	2.95379	0.0333333	3.03769	0.566667	1	2480	733.333	0.0333333	0
1	6	1	48	Gain cue, loss target	3.457	0	3.65115	0.133333	3.39583	0	3.243	0	3.00069	0.0333333	3.051	0	1	2354	1916.67	1	0
1	6	1	49	Gain cue, gain target	3.58067	0	3.3419	0.0333333	3.26183	0	3.12467	0	3.34672	0.0333333	3.37667	0.8	1	2756	1533.33	1	0
1	6	1	50	Loss cue, gain target	2.98983	0	3.03828	0.0333333	2.9995	0	2.8185	0	2.77845	0.0333333	2.75933	0	1	1072	450	1	0.0333333
1	6	1	51	Gain cue, loss target	3.32417	0	3.40586	0.0333333	3.29283	0	3.09167	0	3.00103	0.0333333	3.03808	0.566667	0	2714	1966.67	0.0333333	0
1	6	1	52	Amb cue, gain target	3.63617	0	3.67724	0.0333333	3.22633	0	2.87567	0	2.72638	0.0333333	2.7595	0.333333	1	1508	916.667	0.551724	0.0333333
1	6	1	53	Amb cue, gain target	3.11083	0	3.13431	0.0333333	3.0145	0	3.01333	0	3.14948	0.0333333	3.12883	0	1	1036	416.667	0.566667	0
1	6	1	54	Loss cue, loss target	2.97583	0	3.19207	0.0333333	3.19617	0	3.4375	0	3.65821	0.0666667	3.72552	0.0333333	1	2328	1883.33	0.566667	0
1	6	1	55	Gain cue, gain target	3.55172	0.0333333	3.65259	0.0333333	3.60517	0	3.71367	0	3.71776	0.0333333	3.66983	0	1	1992	1166.67	0.818182	0.266667
1	6	1	56	Gain cue, loss target	3.021	0	2.94174	0.233333	2.81583	0.8	2.87333	0	2.77086	0.0333333	2.77867	0	1	2367	2050	1	0
1	6	1	57	Loss cue, gain target	2.99383	0	2.89638	0.0333333	2.88067	0	2.70786	0.0666667	2.72293	0.0333333	2.72865	0.133333	1	1560	1100	1	0.433333
1	6	1	58	Gain cue, gain target	3.195	0	3.24034	0.0333333	3.01172	0.0333333	2.78914	0.0333333	2.81778	0.1	2.90643	0.533333	1	850	283.333	1	0
1	6	1	59	Loss cue, loss target	4.07467	0	4.00685	0.1	3.63365	0.133333	2.81714	0.0666667	2.73963	0.1	2.75862	0.0333333	1	1487	1033.33	1	0
1	6	1	60	Loss cue, loss target	2.80517	0	2.82018	0.0666667	2.74683	0	2.733	0	2.68586	0.0333333	2.62214	0.766667	0	0	2700	0.7	0
1	6	1	61	Amb cue, loss target	3.14879	0.0333333	3.27017	0.0333333	3.09231	0.133333	3.0725	0.666667	2.88111	0.1	2.80259	0.0333333	1	774	250	0.708333	0.2
1	6	2	62	Amb cue, loss target	3.42367	0	3.605	0.0333333	3.63352	0.1	3.384	0	3.30707	0.0333333	3.20905	0.3	1	1146	700	1	0.0333333
1	6	2	63	Gain cue, gain target	2.874	0.5	3.05052	0.0333333	3.21883	0	3.14567	0	3.21586	0.0333333	3.02562	0.733333	1	2057	1750	0.433333	0
1	6	2	64	Loss cue, loss target	3.98683	0	3.96517	0.0333333	3.79867	0	3.56717	0	3.56828	0.0333333	3.389	0	1	869	316.667	1	0
1	6	2	65	Loss cue, gain target	3.28933	0	3.47362	0.0333333	3.19183	0	3.24617	0	3.47897	0.0333333	3.29483	0	1	2070	1500	0.5	0.0666667
1	6	2	66	Amb cue, gain target	3.453	0	3.64879	0.0333333	3.34125	0.466667	2.87917	0.6	2.71828	0.0333333	2.84667	0	1	1501	1066.67	0.466667	0
1	6	2	67	Gain cue, gain target	2.863	0	3.01	0.0333333	3.06917	0	3.25983	0.0333333	3.17586	0.0333333	2.96167	0.9	1	2078	1650	1	0
1	6	2	68	Amb cue, loss target	3.71293	0.0333333	3.65845	0.0333333	3.16233	0	2.89783	0	2.87569	0.0333333	2.8455	0.333333	1	2549	1366.67	0.166667	0
1	6	2	69	Loss cue, loss target	2.844	0	3.10638	0.0333333	3.01533	0	2.89533	0	2.87155	0.0333333	2.816	0	1	1897	1566.67	1	0
1	6	2	70	Gain cue, gain target	3.12317	0	3.18241	0.0333333	3.061	0	3.1255	0	3.29034	0.0333333	3.09433	0.5	1	2030	1716.67	1	0
1	6	2	71	Loss cue, loss target	3.54025	0.333333	3.6726	0.166667	3.437	0	3.32069	0.0333333	3.39828	0.0333333	3.0955	0.333333	1	2186	1866.67	1	0
1	6	2	72	Amb cue, loss target	3.4465	0	3.15086	0.0333333	3.08224	0.0333333	2.72567	0	2.63483	0.0333333	2.54417	0	1	1278	866.667	1	0.0333333
1	6	2	73	Amb cue, loss target	2.916	0	2.9969	0.0333333	2.91362	0.0333333	2.70117	0	2.77172	0.0333333	2.7375	0	1	2015	1183.33	0.448276	0.0333333
1	6	2	74	Loss cue, loss target	2.79724	0.0333333	3.00966	0.0333333	3.1105	0	3.063	0	2.85815	0.1	2.91571	0.766667	1	972	266.667	0.6	0
1	6	2	75	Amb cue, loss target	3.12052	0.0333333	3.20237	0.366667	3.0135	0	2.77095	0.3	2.8675	0.533333	2.76983	0	1	1024	266.667	0.96	0.166667
1	6	2	76	Gain cue, gain target	2.75383	0	2.978	0.833333	2.7815	0	2.77533	0	2.82931	0.0333333	3.00517	0	1	2348	1750	0.433333	0
1	6	2	77	Gain cue, gain target	3.37033	0	3.54552	0.0333333	3.46683	0	3.08217	0	3.26448	0.0333333	3.18117	0	1	790	283.333	1	0
1	6	2	78	Loss cue, loss target	2.48354	0.2	2.49	0.0333333	2.68467	0	2.81083	0	2.9269	0.0333333	2.8852	0.166667	1	1147	866.667	1	0
1	6	2	79	Loss cue, loss target	3.46367	0	3.55017	0.0333333	3.29733	0	3.047	0	3.16615	0.133333	2.9575	0.8	1	1540	1116.67	1	0
1	6	2	80	Gain cue, gain target	2.97167	0	3.09948	0.0333333	3.06135	0.133333	2.97	0.733333	2.72672	0.0333333	2.64417	0	1	2411	1883.33	0.633333	0
1	6	2	81	Gain cue, gain target	3.46207	0.0333333	3.61397	0.0333333	3.41317	0	3.20083	0	3.49172	0.0333333	3.48617	0	1	985	550	1	0
1	6	2	82	Gain cue, loss target	3.0335	0	3.11483	0.0333333	3.07867	0	3.32583	0	3.52724	0.0333333	3.62983	0	1	1558	1166.67	1	0.0333333
1	6	2	83	Gain cue, gain target	3.1175	0	3.30052	0.0333333	3.252	0	3.323	0	3.22552	0.0333333	2.88571	0.766667	1	1530	883.333	0.466667	0
1	6	2	84	Amb cue, gain target	2.87283	0	2.83034	0.0333333	2.8025	0	2.9465	0	3.19448	0.0333333	3.25813	0.733333	1	2262	1866.67	1	0
1	6	2	85	Gain cue, gain target	3.59333	0	3.69828	0.0333333	3.28383	0	3.25783	0	3.51017	0.0333333	3.58591	0.633333	1	1446	1083.33	1	0
1	6	2	86	Loss cue, loss target	3.25067	0	3.46862	0.0333333	3.1745	0	3.18367	0	3.08638	0.0333333	2.984	0.833333	1	1295	716.667	0.62069	0.0333333
1	6	2	87	Gain cue, gain target	2.924	0	2.87034	0.0333333	3.02567	0	3.151	0	3.4169	0.0333333	3.28833	0	1	1753	1350	1	0.0333333
1	6	2	88	Gain cue, gain target	3.30833	0	3.48517	0.0333333	3.28733	0	3.14217	0.233333	2.95125	0.6	2.72533	0	1	1632	1183.33	1	0
1	6	2	89	Amb cue, gain target	2.948	0	3.17052	0.0333333	3.11983	0	3.13259	0.1	2.9225	0.333333	2.8375	0.8	1	1104	650	1	0
1	6	2	90	Gain cue, loss target	3.69133	0	3.38328	0.0333333	3.0355	0.333333	2.82636	0.633333	2.65103	0.0333333	2.61917	0	1	939	466.667	1	0
1	6	2	91	Gain cue, gain target	3.16	0	3.3181	0.0333333	3.2925	0	3.51086	0.0333333	3.58328	0.0333333	3.56467	0	1	2692	2383.33	1	0.0333333
1	6	2	92	Gain cue, gain target	2.81383	0	2.75362	0.0333333	2.65283	0	2.67875	0.333333	2.72962	0.133333	2.59808	0.566667	1	950	266.667	0.533333	0
1	6	2	93	Loss cue, gain target	3.29767	0	3.36776	0.0333333	3.0765	0	2.80672	0.0333333	2.66034	0.0333333	2.78875	0.866667	1	2557	2166.67	1	0.0333333
1	6	2	94	Gain cue, loss target	3.00467	0	2.82569	0.0333333	2.78483	0	2.7015	0	2.7569	0.0333333	2.65883	0	1	1004	633.333	1	0
1	6	2	95	Loss cue, loss target	3.25433	0	3.32155	0.0333333	3.06983	0.0333333	3.13217	0	3.30793	0.0333333	3.38444	0.1	1	2736	2400	1	0.0333333
1	6	2	96	Loss cue, gain target	3.22833	0	3.275	0.0333333	3.1065	0	3.07733	0	3.12707	0.0333333	3.01617	0	1	1657	933.333	0.266667	0
1	6	2	97	Gain cue, loss target	2.90483	0	3.12276	0.0333333	3.13033	0	2.995	0.0333333	3.03707	0.0333333	2.825	0.9	1	1680	1150	0.633333	0
1	6	2	98	Loss cue, gain target	3.51121	0.0333333	3.60293	0.0333333	3.315	0	3.0819	0.0333333	3.30397	0.0333333	3.22483	0	1	1658	1150	0.966667	0
1	6	2	99	Loss cue, loss target	2.99083	0	3.07293	0.0333333	3.10333	0	3.31417	0	3.40362	0.0333333	3.434	0	1	1145	616.667	1	0
1	6	2	100	Gain cue, gain target	3.27117	0	3.41586	0.0333333	3.2285	0	3.47034	0.0333333	3.59107	0.0666667	3.3905	0	1	2565	2216.67	1	0.0333333
1	6	2	101	Amb cue, loss target	2.87583	0	2.87172	0.0333333	2.83567	0	2.83883	0	2.83	0.0333333	2.80533	0	1	2367	2000	1	0
1	6	2	102	Loss cue, gain target	2.8375	0	2.81621	0.0333333	2.82483	0	2.91683	0	2.85603	0.0333333	2.785	0.966667	1	1961	1583.33	1	0
1	6	2	103	Gain cue, loss target	2.997	0	3.00138	0.0333333	2.9975	0	2.93183	0	2.81648	0.1	2.81875	0.866667	1	2274	2000	1	0
1	6	2	104	Amb cue, gain target	3.20233	0	3.42534	0.0333333	3.2525	0.933333	2.94139	0.4	2.71448	0.0333333	2.801	0	1	2515	2083.33	0.413793	0.0333333
1	6	2	105	Amb cue, loss target	3.582	0	3.69621	0.0333333	3.39207	0.0333333	3.08233	0	3.31379	0.0333333	3.38474	0.366667	1	813	283.333	1	0
1	6	2	106	Amb cue, gain target	3.58133	0	3.68241	0.0333333	3.51672	0.0333333	3.7505	0	3.86804	0.0666667	3.75621	0.0333333	0	0	2700	0.416667	0.2
1	6	2	107	Loss cue, loss target	2.8915	0	2.85862	0.0333333	2.82682	0.633333	2.78114	0.266667	2.71534	0.0333333	2.71946	0.0666667	1	2213	1850	1	0
1	6	2	108	Amb cue, loss target	3.42283	0	3.34411	0.0666667	2.99783	0	2.8955	0	3.05793	0.0333333	3.07477	0.266667	1	1809	1466.67	1	0
1	6	2	109	Amb cue, gain target	2.80333	0	2.84638	0.0333333	2.80517	0	2.827	0	2.97724	0.0333333	3.02333	0	1	1281	683.333	0.7	0
1	6	2	110	Loss cue, gain target	2.832	0	2.82672	0.0333333	2.75483	0	2.79867	0	2.79586	0.0333333	2.81483	0	1	1181	583.333	0.655172	0.0333333
1	6	2	111	Gain cue, gain target	2.78717	0	3.01107	0.0666667	2.987	0	3.11375	0.466667	2.6875	0.4	2.48538	0.133333	1	2196	1866.67	1	0.133333
1	6	2	112	Loss cue, loss target	3.3395	0	3.10276	0.0333333	2.829	0	2.82542	0.2	2.89069	0.0333333	2.7575	0.866667	1	832	266.667	0.965517	0.0333333
1	6	2	113	Gain cue, loss target	2.73071	0.3	2.72328	0.0333333	2.79067	0	2.7585	0	2.62946	0.0666667	2.53411	0.0666667	1	2420	1983.33	1	0
1	6	2	114	Loss cue, gain target	2.926	0	2.88086	0.0333333	2.9815	0.333333	2.85	0.9	2.60278	0.1	2.598	0	1	1224	766.667	0.533333	0
1	6	2	115	Loss cue, loss target	3.34045	0.266667	3.32321	0.0666667	2.91133	0	3.209	0	3.44281	0.466667	3.31188	0.733333	1	879	283.333	1	0
1	6	2	116	Gain cue, loss target	2.85917	0	2.94593	0.1	3.045	0.0666667	2.96917	0	3.04333	0.1	3.03833	0.7	1	2374	2016.67	1	0
1	6	2	117	Gain cue, loss target	3.055	0	3.04034	0.0333333	3.24017	0	3.26767	0	3.27414	0.0333333	3.28875	0.333333	1	1192	600	1	0
1	6	2	118	Gain cue, gain target	3.17983	0	3.23069	0.0333333	3.0955	0	3.28733	0	3.41793	0.0333333	3.34817	0	1	2591	2266.67	1	0.0333333
1	6	2	119	Loss cue, loss target	3.499	0	3.61138	0.0333333	3.3595	0	3.38929	0.0666667	2.88763	0.366667	2.59283	0	1	1430	783.333	1	0
1	6	2	120	Loss cue, gain target	3.22625	0.733333	2.80741	0.0333333	2.74017	0	2.74483	0	2.72207	0.0333333	2.64917	0	1	959	583.333	1	0
1	6	2	121	Loss cue, loss target	3.27283	0	3.21879	0.0333333	3.10091	0.633333	2.72313	0.2	2.69241	0.0333333	2.7855	0	1	1150	583.333	0.466667	0
1	6	2	122	Amb cue, gain target	3.07	0.3	2.98897	0.0333333	3.02967	0	3.15167	0	3.20241	0.0333333	3.1925	0	1	1570	1000	0.571429	0.0666667
1	6	3	123	Loss cue, gain target	3.399	0	3.30517	0.0333333	3.28688	0.733333	3.01614	0.266667	3.03983	0.0333333	2.96767	0	1	1933	1500	1	0
1	6	3	124	Loss cue, gain target	3.49417	0	3.5565	0.666667		1	3.06222	0.7	3.16052	0.0333333	3.08033	0	1	2140	1850	1	0
1	6	3	125	Amb cue, gain target	3.72083	0	3.87365	0.133333	3.4795	0	3.39625	0.0666667	3.47793	0.0333333	3.0405	0	1	1736	1333.33	1	0.2
1	6	3	126	Gain cue, gain target	3.89224	0.0333333	3.96879	0.0333333	3.45967	0	3.66217	0	3.12224	0.0333333	2.82	0	1	1848	1516.67	1	0.0666667
1	6	3	127	Loss cue, loss target	3.17183	0	3.4481	0.0333333	3.255	0	3.24333	0	3.25808	0.133333	3.00183	0	1	2094	1600	1	0.166667
1	6	3	128	Gain cue, loss target	3.02034	0.0333333	3.13839	0.0666667	3.04034	0.0333333	3.07333	0.1	3.00125	0.866667	2.77569	0.0333333	1	1280	750	1	0
1	6	3	129	Gain cue, loss target	2.93783	0	3.14393	0.0666667	2.94727	0.266667	2.82184	0.366667	2.68412	0.433333	2.59604	0.2	1	2535	2150	1	0.0666667
1	6	3	130	Amb cue, loss target	2.7219	0.0333333	2.69692	0.133333	2.68655	0.0333333	2.7481	0.0333333	2.90704	0.1	2.8285	0	1	2437	2000	1	0.0666667
1	6	3	131	Gain cue, gain target	3.6875	0.0666667	3.31482	0.0666667	3.09854	0.2	2.89517	0.0333333	3.15125	0.0666667	3.36683	0	1	1428	916.667	1	0.166667
1	6	3	132	Gain cue, gain target	3.09167	0	2.94328	0.0333333	2.79315	0.1	2.70207	0.0333333	2.69552	0.0333333	2.80625	0.333333	1	929	583.333	1	0.0333333
1	6	3	133	Gain cue, loss target	2.78417	0	3.0281	0.0333333	3.14067	0	3.12833	0.1	3.11932	0.266667	2.89983	0	1	1394	700	0.533333	0
1	6	3	134	Loss cue, loss target	3.01017	0	3.00241	0.0333333	2.92983	0	2.79833	0	2.79707	0.0333333	2.85383	0	1	1388	883.333	0.633333	0
1	6	3	135	Amb cue, gain target	2.802	0	2.90793	0.0333333	2.83333	0	2.80333	0	2.82	0.0333333	2.69433	0	1	2446	2166.67	1	0.0333333
1	6	3	136	Gain cue, gain target	2.99875	0.466667	2.86571	0.3	2.831	0.833333	2.77292	0.2	2.73948	0.0333333	2.86417	0	1	1522	750	0.333333	0
1	6	3	137	Loss cue, loss target	2.80267	0	2.70845	0.0333333	2.75033	0	2.6385	0	2.54828	0.0333333	2.60283	0	1	1233	716.667	0.633333	0
1	6	3	138	Loss cue, gain target	3.054	0	3.20672	0.0333333	3.15783	0	3.32278	0.7	3.0664	0.166667	2.65333	0	1	1288	866.667	1	0
1	6	3	139	Amb cue, loss target	3.09583	0	3.17569	0.0333333	3.00733	0	2.84933	0	2.9819	0.0333333	2.9295	0	1	2521	2316.67	1	0.0333333
1	6	3	140	Gain cue, gain target	2.80483	0	2.9281	0.0333333	2.975	0	2.93767	0	3.02914	0.0333333	3.06625	0.866667	1	1141	516.667	0.733333	0
1	6	3	141	Amb cue, gain target	3.61087	0.233333	3.57232	0.0666667	2.92833	0	2.73933	0	2.87586	0.0333333	2.91883	0	1	1844	1400	0.7	0
1	6	3	142	Loss cue, loss target	3.04552	0.0333333	3.14534	0.0333333	3.29483	0	3.442	0	3.27655	0.0333333	3.1345	0.666667	1	787	300	1	0
1	6	3	143	Gain cue, gain target	2.71767	0	3.00759	0.0333333	3.20167	0	3.43717	0	3.48086	0.0333333	3.46417	0	0	2437	1966.67	1	0
1	6	3	144	Amb cue, loss target	2.948	0	3.03345	0.0333333	2.969	0	3.04183	0	3.00052	0.0333333	2.984	0	0	0	1916.67	0.466667	0
1	6	3	145	Loss cue, loss target	2.74667	0	2.84293	0.0333333	2.82767	0	2.8205	0	2.86912	0.433333	2.774	0.5	1	1019	500	1	0
1	6	3	146	Amb cue, gain target	3.10233	0	3.13672	0.0333333	2.96167	0	2.9255	0	2.93362	0.0333333	2.92067	0	1	1199	950	1	0
1	6	3	147	Amb cue, loss target	2.86633	0	2.87621	0.0333333	2.72	0	2.67	0	2.85397	0.0333333	2.96533	0	1	1309	783.333	1	0
1	6	3	148	Loss cue, loss target	2.8445	0	2.82983	0.0333333	2.7585	0	2.91717	0	2.82983	0.0333333	2.705	0.266667	1	1618	1050	0.533333	0
1	6	3	149	Loss cue, loss target	2.54183	0	2.58879	0.0333333	2.50767	0	2.45633	0	2.50207	0.0333333	2.524	0	1	1358	716.667	1	0
1	6	3	150	Loss cue, loss target	2.72233	0	2.76155	0.0333333	2.82933	0	3.012	0	3.19466	0.0333333	3.11667	0	1	2496	2150	1	0.0333333
1	6	3	151	Loss cue, loss target	3.03313	0.466667	2.87638	0.0333333	2.93133	0	2.90433	0	2.84966	0.0333333	2.87833	0	1	818	266.667	1	0
1	6	3	152	Gain cue, loss target	2.53433	0	2.64362	0.0333333	2.6555	0	2.6505	0	2.7319	0.0333333	2.73983	0	0	0	950	0.551724	0.0333333
1	6	3	153	Gain cue, loss target	3.094	0	3.03052	0.0333333	3.1355	0	3.17433	0	3.20345	0.0333333	3.12517	0	1	1274	483.333	0.555556	0.1
1	6	3	154	Loss cue, loss target	2.92033	0	3.15586	0.0333333	3.15433	0	3.05733	0	2.89362	0.0333333	2.8245	0	1	2091	1700	0.4	0
1	6	3	155	Gain cue, gain target	3.75533	0	3.63103	0.0333333	3.1705	0	3.18933	0	3.19879	0.0333333	2.825	0.733333	1	1160	683.333	1	0.0333333
1	6	3	156	Amb cue, loss target	3.15883	0	3.21052	0.0333333	2.84817	0	2.6525	0	2.84534	0.0333333	2.807	0.833333	1	937	333.333	1	0
1	6	3	157	Loss cue, loss target	2.9495	0	2.93741	0.0333333	2.90967	0	2.745	0	2.68931	0.0333333	2.71883	0	1	1584	1150	1	0
1	6	3	158	Loss cue, gain target	2.55883	0	2.675	0.0333333	2.816	0	2.98867	0	3.03052	0.0333333	3.13	0.966667	1	1583	1033.33	1	0
1	6	3	159	Gain cue, gain target	2.69033	0	2.63103	0.0333333	2.6308	0.166667	2.632	0.833333	2.48448	0.0333333	2.426	0	1	1641	1300	1	0
1	6	3	160	Gain cue, gain target	2.64067	0	2.68828	0.0333333	2.78167	0	2.72017	0	2.79931	0.0333333	2.93292	0.6	0	0	2583.33	0.944444	0.4
1	6	3	161	Amb cue, gain target	2.99583	0.4	2.95	0.466667	2.8535	0	2.888	0	2.97603	0.0333333	2.97571	0.766667	1	1095	516.667	0.52	0.166667
1	6	3	162	Gain cue, gain target	2.6125	0.266667	2.51276	0.0333333	2.60733	0	2.67083	0	2.70879	0.0333333	2.7475	0.933333	1	1013	550	1	0
1	6	3	163	Gain cue, loss target	3.27333	0	3.378	0.833333	2.84567	0	2.63183	0	2.88155	0.0333333	2.952	0	1	1842	1433.33	0.466667	0
1	6	3	164	Gain cue, loss target	2.728	0	2.71448	0.0333333	2.72183	0	2.74067	0	2.75362	0.0333333	2.6605	0	1	2129	766.667	0.433333	0
1	6	3	165	Amb cue, gain target	2.69933	0	2.60345	0.0333333	2.49683	0	2.498	0	2.64638	0.0333333	2.80033	0	1	1984	1033.33	0.448276	0.0333333
1	6	3	166	Loss cue, gain target	3.40767	0	3.55607	0.0666667	3.391	0	2.99033	0	2.97276	0.0333333	2.87444	0.7	1	1462	500	0.3	0
1	6	3	167	Loss cue, gain target	2.72233	0	2.84603	0.0333333	2.7435	0	2.78833	0	2.80603	0.0333333	2.79417	0	1	1475	983.333	0.6	0
1	6	3	168	Gain cue, gain target	3.57917	0	3.69259	0.0333333	3.54467	0	3.76589	0.0666667	3.79379	0.0333333	3.17233	0	1	890	283.333	1	0
1	6	3	169	Gain cue, gain target	2.63617	0	2.77293	0.0333333	2.76083	0	2.67295	0.266667	2.67167	0.6	2.52383	0	1	828	616.667	1	0
1	6	3	170	Loss cue, loss target	2.77833	0	2.96879	0.0333333	3.05483	0	3.22817	0	3.33017	0.0333333	3.332	0	1	1194	500	0.633333	0
1	6	3	171	Amb cue, gain target	2.644	0	2.66793	0.0333333	2.57167	0	2.57414	0.0333333	2.62138	0.0333333	2.638	0	1	1782	1400	0.4	0
1	6	3	172	Gain cue, gain target	2.6045	0	2.80534	0.0333333	2.98117	0	3.04617	0	3.09464	0.0666667	3.2675	0.933333	1	2240	1616.67	0.461538	0.133333
1	6	3	173	Amb cue, loss target	2.72683	0	2.92534	0.0333333	2.89652	0.233333	3.02333	0.4	2.88	0.1	2.83	0.766667	1	1774	966.667	0.633333	0
1	6	3	174	Gain cue, gain target	2.99567	0	3.06224	0.0333333	3.07969	0.466667	2.84875	0.333333	2.76852	0.1	2.83591	0.633333	1	1902	1450	1	0
1	6	3	175	Gain cue, gain target	3.09417	0	3.23345	0.0333333	3.22828	0.0333333	2.93767	0	2.9794	0.166667	3.16833	0.8	1	1989	1650	1	0
1	6	3	176	Gain cue, loss target	2.75367	0	2.8681	0.0333333	2.82933	0	2.95633	0	2.86222	0.1	2.855	0.9	1	1188	566.667	0.833333	0
1	6	3	177	Loss cue, loss target	2.79983	0	2.79241	0.0333333	2.82883	0	2.87917	0	2.94207	0.0333333	2.84286	0.766667	0	0	2000	0.866667	0
1	6	3	178	Amb cue, loss target	3.016	0	3.09103	0.0333333	2.90437	0.733333	2.80942	0.133333	2.77776	0.0333333	2.988	0	1	1438	950	1	0
1	6	3	179	Loss cue, loss target	3.04017	0	3.00431	0.0333333	3.03467	0	3.14733	0	3.01517	0.0333333	2.99933	0	1	1893	1483.33	1	0
1	6	3	180	Loss cue, gain target	3.34183	0	3.43655	0.0333333	3.19875	0.733333	2.85281	0.466667	2.60379	0.0333333	2.61317	0	1	2639	2116.67	1	0.0333333
1	6	3	181	Loss cue, loss target	3.1895	0	3.27672	0.0333333	2.95783	0	2.74283	0	2.71714	0.766667	2.591	0.333333	1	2406	1983.33	1	0
1	6	3	182	Amb cue, gain target	2.7955	0	2.75862	0.0333333	2.7045	0	2.608	0	2.61375	0.866667	2.61036	0.0666667	1	2509	2066.67	0.518519	0.1
1	6	3	183	Amb cue, loss target	3.06583	0	3.24448	0.0333333	3.1545	0	3.28817	0	3.36696	0.0666667	3.35067	0	0	2185	1733.33	0.5	0
1	6	4	184	Loss cue, gain target	3.22483	0	3.22345	0.0333333	3.44283	0	3.33172	0.0333333	3.52167	0.1	3.44676	0.433333	1	1981	1666.67	1	0.0666667
1	6	4	185	Amb cue, loss target	3.22379	0.0333333	3.20603	0.0333333	3.139	0	2.97583	0	3.00586	0.0333333	3.07	0.166667	1	1487	1000	0.965517	0.0333333
1	6	4	186	Loss cue, loss target	3.17	0	3.19621	0.0333333	2.99625	0.866667	2.77021	0.2	2.715	0.0333333	3.0535	0	1	1113	316.667	1	0.3
1	6	4	187	Amb cue, gain target	3.53267	0	3.59542	0.6	3.18227	0.266667	2.8872	0.166667	2.82983	0.0333333	2.69967	0	1	2330	1983.33	1	0.166667
1	6	4	188	Loss cue, gain target	3.07533	0	3.28793	0.0333333	3.31367	0	3.51617	0	3.48089	0.0666667	3.02625	0.866667	0	2501	2116.67	1	0.4
1	6	4	189	Gain cue, gain target	2.98667	0	2.92466	0.0333333	2.88217	0	2.852	0	2.77481	0.1	2.678	0.833333	1	2035	1550	1	0
1	6	4	190	Gain cue, gain target		1	2.52731	0.566667	2.60806	0.4	2.49967	0	2.62931	0.0333333	2.67967	0	1	1276	650	1	0.366667
1	6	4	191	Loss cue, gain target	3.38033	0	3.51086	0.0333333	3.44034	0.0333333	3.56317	0	3.71379	0.0333333	3.82183	0	1	1318	850	1	0
1	6	4	192	Gain cue, gain target	3.405	0	3.51724	0.0333333	3.23517	0	3.18	0.0333333	2.79845	0.0333333	2.75583	0.8	1	1767	1150	1	0
1	6	4	193	Loss cue, loss target	3.1431	0.3	3.36155	0.0333333	3.35617	0	3.431	0	3.36034	0.0333333	3.1285	0	1	2297	2066.67	1	0.0333333
1	6	4	194	Amb cue, gain target	2.71417	0	2.70741	0.0333333	2.635	0.866667	2.5422	0.166667	2.45655	0.0333333	2.52367	0	1	2555	2250	1	0.0333333
1	6	4	195	Loss cue, loss target	2.6355	0	2.70741	0.0333333	2.88	0.5	3.065	0.566667	2.98397	0.0333333	3.04417	0	1	2010	1450	0.413793	0.0333333
1	6	4	196	Amb cue, loss target	2.72346	0.566667	2.7769	0.0333333	2.71733	0	2.72417	0	2.77647	0.433333	2.93167	0.9	1	2390	2000	1	0
1	6	4	197	Loss cue, loss target	3.0055	0	3.15983	0.0333333	3.2575	0	3.09367	0	3.14466	0.0333333	3.21586	0.0333333	1	1989	1500	1	0
1	6	4	198	Amb cue, loss target	2.986	0	2.99621	0.0333333	3.02767	0	2.98117	0	2.89362	0.0333333	2.856	0.666667	1	2342	1766.67	1	0.0666667
1	6	4	199	Gain cue, gain target	2.91767	0	3.01897	0.0333333	2.96	0.833333	2.78412	0.433333	2.50776	0.0333333	2.4905	0.333333	1	1226	766.667	1	0
1	6	4	200	Gain cue, loss target	2.889	0	2.75397	0.0333333	2.73283	0	2.6465	0	2.50966	0.0333333	2.44857	0.766667	1	1799	1233.33	1	0.0333333
1	6	4	201	Amb cue, loss target	2.77958	0.6	2.53783	0.233333	2.49891	0.233333	2.63375	0.6	2.62276	0.0333333	2.71583	0	1	2859	333.333	0.0588235	0.433333
1	6	4	202	Gain cue, gain target	2.9035	0	2.82431	0.0333333	2.81062	0.2	2.73538	0.566667	2.62276	0.0333333	2.67583	0.8	1	1554	1116.67	1	0.0333333
1	6	4	203	Amb cue, gain target	3.149	0	3.01276	0.0333333	2.954	0	2.982	0	3.19552	0.0333333	3.042	0.833333	1	1993	1650	1	0
1	6	4	204	Amb cue, gain target	2.599	0	2.5025	0.0666667	2.49143	0.766667	2.505	0.2	2.48897	0.0333333	2.53083	0	1	2229	1833.33	1	0
1	6	4	205	Amb cue, loss target	2.78983	0	2.78707	0.0333333	2.71617	0	2.715	0.833333	2.535	0.833333	2.4265	0	1	2031	1616.67	0.366667	0
1	6	4	206	Gain cue, loss target	2.96067	0	3.17586	0.0333333	3.111	0.833333	2.82966	0.0333333	2.74707	0.0333333	2.83617	0	1	2133	1816.67	1	0
1	6	4	207	Loss cue, gain target	2.81083	0	2.96276	0.0333333	3.0296	0.166667	3.05357	0.766667	2.84458	0.2	2.84283	0	1	1543	1066.67	0.9	0
1	6	4	208	Gain cue, gain target	3.25292	0.2	3.13425	0.333333	2.85933	0	2.8395	0	2.98722	0.1	3.10333	0.9	1	2051	1600	1	0
1	6	4	209	Loss cue, loss target	3.24067	0	3.45463	0.1	3.35793	0.0333333	3.41948	0.0333333	3.16444	0.1	3.03447	0.366667	1	1583	950	0.9	0
1	6	4	210	Gain cue, gain target	2.48933	0	2.56707	0.0333333	2.49333	0	2.3675	0	2.52362	0.0333333	2.751	0	1	2449	2100	1	0.0666667
1	6	4	211	Gain cue, loss target	3.50821	0.0666667	3.43276	0.0333333	3.0315	0	3.04183	0	3.28286	0.0666667	3.2875	0.933333	0	0	266.667	0.642857	0.0666667
1	6	4	212	Gain cue, gain target	2.79917	0	2.76017	0.0333333	2.815	0.4	2.75417	0.4	2.67707	0.0333333	2.74357	0.766667	0	2904	2466.67	1	0.0333333
1	6	4	213	Amb cue, gain target	3.00367	0	3.04948	0.0333333	2.94917	0	2.9905	0	2.93143	0.0666667	2.92333	0.8	1	857	266.667	1	0.1
1	6	4	214	Gain cue, gain target	2.59383	0	2.77103	0.0333333	2.83667	0	3.016	0	3.06931	0.0333333	2.86929	0.766667	1	1900	1550	1	0
1	6	4	215	Gain cue, gain target	2.82517	0	3.0219	0.0333333	3.00583	0	3.2305	0	3.35407	0.1	2.964	0.833333	1	1673	1300	1	0
1	6	4	216	Gain cue, loss target	2.68083	0	2.73931	0.0333333	2.94383	0	3.041	0	3.16	0.0333333	3.05071	0.3	1	2058	1716.67	1	0
1	6	4	217	Loss cue, loss target	3.926	0	3.90172	0.0333333	3.6178	0.166667	2.965	0.666667	2.74793	0.0333333	2.68357	0.766667	1	1308	750	0.833333	0
1	6	4	218	Amb cue, loss target	3.46017	0	3.54862	0.0333333	3.10633	0	2.71767	0	2.61897	0.0333333	2.47722	0.7	1	974	300	0.678571	0.0666667
1	6	4	219	Gain cue, loss target	3.20883	0	3.15914	0.0333333	2.92933	0	2.78417	0	2.80138	0.0333333	2.69375	0.333333	1	1466	650	1	0
1	6	4	220	Loss cue, loss target	3.217	0	3.43828	0.0333333	3.37167	0	3.06675	0.333333	3.26375	0.733333	2.61	0.666667	1	1815	1400	1	0.0333333
1	6	4	221	Gain cue, gain target	2.31967	0	2.30914	0.0333333	2.34955	0.266667	2.32741	0.0333333	2.32172	0.0333333	2.60775	0.333333	1	1661	1250	1	0
1	6	4	222	Loss cue, gain target	2.9525	0	3.13776	0.0333333	3.092	0	3.16617	0	2.99672	0.0333333	2.97783	0	1	2601	400	0.0333333	0
1	6	4	223	Loss cue, gain target	2.89683	0	2.98914	0.0333333	3.0095	0	3.01067	0	2.74194	0.4		1	1	1909	1433.33	1	0
1	6	4	224	Loss cue, loss target	2.98617	0	3.20328	0.0333333	3.3265	0	3.34667	0	3.19103	0.0333333	3.04579	0.366667	1	1226	800	0.966667	0
1	6	4	225	Gain cue, gain target	3.12767	0	3.38586	0.0333333	3.2235	0	3.11517	0	2.92375	0.333333	2.84	0	1	1769	1283.33	0.966667	0
1	6	4	226	Gain cue, gain target	2.9855	0.333333	2.90222	0.7	2.7126	0.166667	2.63938	0.733333	2.60241	0.0333333	2.734	0	1	1096	483.333	0.6	0
1	6	4	227	Loss cue, loss target	2.92133	0	2.82586	0.0333333	2.81857	0.766667	2.78232	0.0666667	2.75948	0.0333333	2.77	0.466667	1	1956	1516.67	1	0
1	6	4	228	Gain cue, loss target	2.82717	0	2.87655	0.0333333	3.00583	0	2.92667	0.3	2.80636	0.633333	2.63717	0	1	1824	1266.67	1	0.0666667
1	6	4	229	Loss cue, loss target	3.03883	0	3.0369	0.0333333	3.02917	0	3.01845	0.0333333	3.16879	0.0333333	3.11417	0.8	1	2116	1750	1	0
1	6	4	230	Gain cue, gain target	3.12033	0	3.26069	0.0333333	3.05733	0	3.06683	0	3.33069	0.0333333	3.522	0	1	1446	766.667	0.344828	0.0333333
1	6	4	231	Loss cue, loss target	2.86417	0	3.06224	0.0333333	3.12833	0	2.96017	0	2.88586	0.0333333	2.90283	0	1	1135	616.667	0.6	0
1	6	4	232	Amb cue, gain target	3.37833	0	3.54276	0.0333333	3.25633	0	3.13735	0.433333	3.06438	0.733333	2.77692	0.566667	1	1180	483.333	1	0
1	6	4	233	Loss cue, gain target	2.6385	0	2.59362	0.0333333	2.62317	0	2.74767	0	3.00362	0.0333333	2.8375	0.933333	1	2053	1600	1	0
1	6	4	234	Amb cue, loss target	3.072	0	3.31429	0.0666667	3.46397	0.0333333	3.64783	0	3.76845	0.0333333	3.695	0.9	1	2199	1816.67	1	0
1	6	4	235	Loss cue, gain target	2.893	0	2.86569	0.0333333	2.88617	0	2.92	0	3.205	0.0333333	3.23267	0	1	1129	833.333	1	0
1	6	4	236	Gain cue, gain target	2.85283	0	2.69955	0.633333	2.57433	0	2.67617	0	2.90276	0.0333333	2.838	0	1	2082	1816.67	1	0.0333333
1	6	4	237	Gain cue, loss target	2.77717	0	2.80759	0.0333333	3.00204	0.1	3.07182	0.266667	2.94741	0.0333333	2.91767	0	0	0	500	0.466667	0
1	6	4	238	Amb cue, gain target	2.841	0	2.87931	0.0333333	2.84132	0.366667	2.82917	0	2.88586	0.0333333	2.85167	0	1	2709	2300	1	0.0333333
1	6	4	239	Loss cue, loss target	2.95467	0	2.76431	0.0333333	2.67033	0	2.70417	0	2.64034	0.0333333	2.60667	0.7	1	807	600	1	0
1	6	4	240	Loss cue, loss target	2.88233	0	2.98603	0.0333333	3.05261	0.233333	3.06741	0.1	2.79603	0.0333333	2.64683	0	1	787	50	0.733333	0
1	6	4	241	Amb cue, loss target	3.12893	0.0666667	3.25862	0.0333333	3.01183	0	2.747	0	2.74828	0.0333333	2.82667	0.9	1	1781	1383.33	1	0
1	6	4	242	Loss cue, loss target	2.89759	0.0333333	2.79595	0.3	2.80429	0.533333	2.73233	0	2.79741	0.0333333	2.85067	0	1	1227	350	0.633333	0
1	6	4	243	Gain cue, loss target	2.57867	0	2.585	0.0666667	2.573	0	2.57883	0	2.65276	0.0333333	2.61875	0.866667	1	2571	2150	1	0.0333333
1	6	4	244	Loss cue, loss target	2.58883	0	2.58	0.0333333	2.51983	0	2.51033	0	2.51552	0.0333333	2.52567	0	1	2245	1583.33	1	0
1	7	1	1	Gain cue, gain target	3.24933	0	3.25207	0.0333333	3.223	0.666667	3.21182	0.266667	3.08339	0.0666667	3.15283	0	1	1029	483.333	0.6	0
1	7	1	2	Gain cue, loss target	3.03241	0.0333333	3.00661	0.0666667	3.035	0	2.93517	0.0333333	2.91018	0.0666667	3.03317	0	0	1044	266.667	0.533333	0
1	7	1	3	Loss cue, loss target	2.91383	0	2.75912	0.433333	2.8519	0.0333333	2.79167	0	2.87167	0.4	2.95825	0.333333	1	1030	500	0.533333	0
1	7	1	4	Loss cue, gain target	3.02804	0.0666667	2.98655	0.0333333	2.982	0	3.01034	0.0333333	2.8113	0.233333	2.8735	0	1	1247	816.667	0.896552	0.0333333
1	7	1	5	Loss cue, loss target	3.0885	0	3.05911	0.0666667	2.994	0	3.0495	0	2.98517	0.0333333	3.07917	0	1	1331	700	0.5	0
1	7	1	6	Gain cue, loss target	2.85431	0.0333333	2.895	0.0333333	2.82265	0.433333	3.07042	0.6	2.91966	0.0333333	2.95183	0	1	936	2166.67	0.689655	0.0333333
1	7	1	7	Loss cue, loss target	3.0969	0.0333333	3.195	0.933333	3.01286	0.0666667	2.91117	0	2.93983	0.0333333	3.017	0	0	1359	750	0.517241	0.0333333
1	7	1	8	Amb cue, loss target	3.054	0	3.05224	0.0333333	2.96867	0	2.84767	0	2.84571	0.3	2.85067	0	1	770	266.667	0.566667	0
1	7	1	9	Gain cue, gain target	3.00033	0	2.99621	0.0333333	3.10017	0	3.20983	0	3.20448	0.0333333	3.03075	0.333333	1	1092	1400	1	0.0333333
1	7	1	10	Loss cue, loss target	3.02267	0	2.92345	0.0333333	2.89133	0	2.93133	0	3.00121	0.0333333	3.11733	0	1	1278	1633.33	0.633333	0
1	7	1	11	Gain cue, gain target	3.1645	0	3.09638	0.0333333	3.06526	0.366667	3.15269	0.566667	2.94793	0.0333333	2.951	0	1	1103	1750	0.633333	0
1	7	1	12	Amb cue, gain target	3.10033	0	3.0175	0.4	2.86883	0	2.8545	0	2.93431	0.0333333	2.95533	0	0	750	716.667	0.466667	0
1	7	1	13	Loss cue, loss target	3.22591	0.633333	3.14018	0.0666667	3.168	0	3.291	0	3.17707	0.0333333	3.16383	0	1	2782	1500	0.0344828	0.0333333
1	7	1	14	Gain cue, gain target	3.08725	0.333333	3.15328	0.0333333	3.16133	0	3.17533	0	3.09976	0.3	3.12931	0.0333333	1	962	1283.33	0.125	0.466667
1	7	1	15	Amb cue, gain target	2.94897	0.0333333	2.93655	0.0333333	2.9025	0	2.89224	0.0333333	2.98966	0.0333333	2.9395	0.333333	1	1097	2166.67	1	0.1
1	7	1	16	Gain cue, gain target	2.93103	0.0333333	2.97414	0.0333333	2.99	0.766667	3.0046	0.166667	2.95534	0.0333333	3.0645	0	1	1106	1516.67	0.433333	0
1	7	1	17	Loss cue, gain target	2.9905	0	3.06	0.166667	2.982	0	3.01967	0	3.00259	0.0333333	2.947	0.5	0	0	1800	0.4	0
1	7	1	18	Loss cue, gain target	3.183	0	3.19328	0.0333333	3.09778	0.7	3.075	0.133333	2.95776	0.0333333	3.06483	0	1	891	283.333	1	0
1	7	1	19	Amb cue, gain target	2.98725	0.333333	3.0402	0.166667	2.99767	0	3.007	0	3.14759	0.0333333	3.176	0	1	892	550	0.9	0
1	7	1	20	Gain cue, loss target	3.169	0	3.23379	0.0333333	3.06717	0	3.10467	0	3.18707	0.0333333	3.15567	0	1	878	366.667	0.533333	0
1	7	1	21	Amb cue, loss target	3.14233	0.5	2.91379	0.0333333	2.88983	0	2.90067	0	2.9669	0.0333333	2.845	0.766667	1	861	466.667	0.583333	0.2
1	7	1	22	Amb cue, gain target	2.89867	0	2.83083	0.4	2.85633	0	2.85683	0	2.96897	0.0333333	2.93909	0.266667	1	1089	466.667	0.4	0
1	7	1	23	Loss cue, loss target	2.91617	0	3.05845	0.0333333	3.05	0.0333333	3.095	0	3.18603	0.0333333	3.11948	0.0333333	1	1224	700	0.433333	0
1	7	1	24	Loss cue, loss target	3.02914	0.0333333	2.90828	0.0333333	2.94717	0	3.06879	0.0333333	3.03696	0.0666667	2.842	0	1	1849	1450	1	0
1	7	1	25	Gain cue, loss target	2.91533	0	3.20862	0.0333333	3.23397	0.0333333	3.2755	0	3.24052	0.0333333	3.13333	0	1	1982	1616.67	0.666667	0
1	7	1	26	Loss cue, loss target	2.78638	0.0333333	2.95929	0.0666667	3.001	0	3.01233	0	2.94276	0.0333333	2.94077	0.133333	1	1704	1216.67	1	0
1	7	1	27	Amb cue, loss target	2.86333	0.8	2.8414	0.166667	2.83583	0	2.91017	0	2.95672	0.0333333	3.03833	0	1	1532	1750	1	0
1	7	1	28	Loss cue, gain target	2.94367	0	2.9181	0.0333333	2.8845	0	3.0225	0.866667	2.93648	0.1	2.84667	0	0	1171	1016.67	1	0
1	7	1	29	Loss cue, loss target	3.015	0.166667	3.265	0.866667	2.9105	0	2.87431	0.0333333	3.01724	0.0333333	3.046	0	1	1649	1600	1	0
1	7	1	30	Gain cue, gain target	3.02483	0	3.10926	0.1	3.05708	0.6	3.11383	0	3.08224	0.0333333	3.01917	0	1	1466	833.333	0.56	0.166667
1	7	1	31	Gain cue, gain target	2.9063	0.1	3.0069	0.0333333	3.0215	0	3.06833	0	3.08552	0.0333333	3.08567	0	1	1204	1833.33	1	0
1	7	1	32	Amb cue, gain target	2.87587	0.233333	2.80885	0.133333	2.72617	0	2.82	0	2.8669	0.0333333	2.9545	0	1	1427	1466.67	0.333333	0.1
1	7	1	33	Loss cue, loss target	2.81	0.433333	2.69138	0.0333333	2.7576	0.166667	2.7913	0.233333	2.85518	0.0666667	2.891	0	1	755	33.3333	0.7	0
1	7	1	34	Gain cue, gain target	3.06217	0	3.08793	0.0333333	3.01935	0.233333	3.07827	0.133333	2.96036	0.0666667	2.99033	0	1	1788	1300	1	0.0333333
1	7	1	35	Gain cue, loss target	2.97617	0	3.04569	0.0333333	2.98148	0.1	3.169	0.833333	2.85345	0.0333333	2.91	0.0333333	1	1355	883.333	0.586207	0.0333333
1	7	1	36	Loss cue, loss target	2.88643	0.766667	2.89815	0.1	2.94367	0	3.04586	0.0333333	3.08241	0.0333333	2.99881	0.3	1	1348	933.333	0.9	0
1	7	1	37	Amb cue, loss target	2.78783	0	2.87414	0.0333333	2.75379	0.0333333	2.89633	0	2.90879	0.0333333	2.83143	0.766667	1	1334	1583.33	0.433333	0
1	7	1	38	Gain cue, loss target	2.69313	0.733333	2.84146	0.2	2.82083	0	2.99717	0	3.02017	0.0333333	2.91091	0.633333	1	1762	1150	0.6	0
1	7	1	39	Amb cue, loss target	2.96567	0	2.95276	0.0333333	2.882	0	2.75917	0	2.74967	0.5	2.82483	0	1	1595	1300	1	0
1	7	1	40	Gain cue, gain target	2.913	0	3.03879	0.0333333	3.10267	0	3.16117	0	3.10839	0.0666667	3.09054	0.0666667	1	989	583.333	0.6	0
1	7	1	41	Gain cue, gain target	2.904	0	2.82241	0.0333333	2.74896	0.2	3.01136	0.633333	2.73603	0.0333333	2.762	0	1	756	266.667	1	0
1	7	1	42	Loss cue, loss target	2.82517	0	2.81603	0.0333333	2.90414	0.0333333	2.84722	0.4	3.01658	0.366667	3.0095	0	1	800	400	0.5	0
1	7	1	43	Amb cue, gain target	3.0855	0	3.10759	0.0333333	2.98867	0	3.01103	0.0333333	3.05621	0.0333333	3.00075	0.333333	1	1500	2083.33	1	0.0333333
1	7	1	44	Amb cue, loss target	2.905	0	2.94241	0.0333333	2.91217	0	2.9535	0	2.94897	0.0333333	2.85929	0.3	1	1148	1200	0.0333333	0
1	7	1	45	Amb cue, gain target	3.00341	0.266667	2.89155	0.0333333	2.7825	0	2.88017	0	2.9131	0.0333333	2.731	0.833333	1	2019	2100	1	0.133333
1	7	1	46	Gain cue, loss target	2.89896	0.2	2.81328	0.0333333	2.98067	0	3.06083	0	2.98983	0.0333333	2.98217	0	1	855	2033.33	1	0.266667
1	7	1	47	Gain cue, gain target	2.942	0	2.93483	0.0333333	2.90267	0	2.914	0	2.94741	0.0333333	2.95136	0.266667	1	1102	1133.33	0.357143	0.0666667
1	7	1	48	Loss cue, gain target	3.06033	0	3.03034	0.0333333	2.9915	0	2.99583	0	3.00793	0.0333333	3.0105	0	1	1292	2016.67	1	0
1	7	1	49	Gain cue, gain target	3.0885	0	3.10232	0.0666667	2.94739	0.233333	2.93304	0.0666667	2.87929	0.0666667	2.892	0	1	1336	2250	1	0.0666667
1	7	1	50	Amb cue, loss target	2.86033	0	2.93207	0.0333333	2.924	0	2.861	0	2.83103	0.0333333	2.80846	0.566667	1	1226	1316.67	1	0
1	7	1	51	Loss cue, gain target	3.02897	0.0333333	3.04586	0.0333333	3.06813	0.733333	2.9628	0.166667	2.9981	0.0333333	2.99683	0	1	1593	1183.33	0.517241	0.0333333
1	7	1	52	Loss cue, loss target	2.8932	0.166667	2.87848	0.233333	2.9035	0	2.721	0	2.69103	0.0333333	2.80467	0	1	1493	2200	0.482759	0.0333333
1	7	1	53	Gain cue, gain target	3.02633	0	3.05759	0.0333333	3.04879	0.0333333	3.08267	0	3.07362	0.0333333	2.96767	0	1	1143	2333.33	1	0.0666667
1	7	1	54	Gain cue, loss target	2.7475	0	2.73983	0.0333333	2.81483	0	2.8705	0	2.88966	0.0333333	3.00333	0	1	1478	1650	0.366667	0
1	7	1	55	Amb cue, loss target	2.8734	0.166667	2.68483	0.0333333	2.83333	0	2.87147	0.433333	3.00115	0.566667	2.836	0	0	715	33.3333	0.766667	0
1	7	1	56	Amb cue, gain target	3.00944	0.7	2.85724	0.0333333	2.7695	0	2.83517	0	2.98931	0.0333333	2.94667	0	0	1052	1016.67	0.423077	0.133333
1	7	1	57	Loss cue, loss target	3.12183	0	3.03793	0.0333333	2.8269	0.3	2.94077	0.133333	2.74897	0.0333333	2.86432	0.266667	0	0	1600	0.333333	0
1	7	1	58	Gain cue, gain target	2.92067	0	2.97518	0.0666667	3.06643	0.766667	2.81767	0	2.9381	0.0333333	2.929	0.833333	1	1086	733.333	0.733333	0
1	7	1	59	Gain cue, gain target	2.88317	0	2.95569	0.0333333	2.97034	0.0333333	2.98534	0.0333333	3.035	0.0333333	3.0145	0	1	715	266.667	1	0
1	7	1	60	Loss cue, loss target	3.0625	0	2.98	0.0666667	2.81545	0.633333	2.94405	0.3	2.84138	0.0333333	2.93333	0	1	1282	1700	1	0
1	7	1	61	Loss cue, gain target	2.97845	0.0333333	2.93845	0.0333333	2.86778	0.1	2.94737	0.366667	2.815	0.0333333	2.90233	0	1	1190	1400	0.931034	0.0333333
1	7	2	62	Gain cue, gain target	3.0966	0.166667	3.32172	0.0333333	3.3902	0.166667	3.37	0.133333	3.18793	0.0333333	3.30417	0	0	1193	966.667	1	0
1	7	2	63	Loss cue, loss target	3.04	0	3.0231	0.0333333	2.93683	0	2.75833	0.9	2.9738	0.166667	2.94383	0	1	2129	1800	1	0
1	7	2	64	Loss cue, loss target	2.86211	0.366667	2.76793	0.0333333	2.88262	0.3	2.91893	0.533333	2.82431	0.0333333	2.95431	0.0333333	1	1471	1483.33	0.0333333	0
1	7	2	65	Loss cue, loss target	2.99667	0	2.98672	0.0333333	3.01857	0.533333	2.93184	0.366667	2.85328	0.0333333	2.88571	0.3	1	1126	483.333	0.566667	0
1	7	2	66	Amb cue, loss target	2.97917	0	2.89125	0.866667	2.92553	0.366667	2.77183	0	2.8344	0.166667	3.044	0.833333	1	923	516.667	0.6	0
1	7	2	67	Loss cue, loss target	2.83028	0.4	2.81733	0.5	2.66983	0	2.72643	0.0666667	3.01083	0.8	2.86552	0.0333333	1	1254	783.333	0.5	0
1	7	2	68	Loss cue, gain target	2.94983	0	2.94931	0.0333333	2.9335	0	2.9645	0	2.93224	0.0333333	3.03733	0	1	1288	850	0.8	0
1	7	2	69	Loss cue, loss target	2.9525	0	2.89086	0.0333333	2.91517	0	2.9	0.9	2.8808	0.166667	2.8625	0.133333	1	866	483.333	1	0
1	7	2	70	Amb cue, gain target	2.74133	0	2.80276	0.0333333	2.6805	0	2.69283	0	2.70259	0.0333333	2.74	0.333333	1	1441	1716.67	1	0
1	7	2	71	Gain cue, gain target	2.65133	0	2.5731	0.0333333	2.63	0.666667	2.79156	0.466667	2.7131	0.0333333	2.749	0	1	1354	1583.33	0.766667	0
1	7	2	72	Gain cue, gain target	2.91379	0.0333333	2.88362	0.0333333	2.85967	0	2.805	0	2.87621	0.0333333	2.84333	0.5	1	809	416.667	0.8	0
1	7	2	73	Gain cue, loss target	2.884	0	2.79879	0.0333333	2.83467	0	2.84683	0	2.81207	0.0333333	2.70417	0.8	1	982	683.333	0.866667	0
1	7	2	74	Gain cue, loss target	2.83433	0	2.76724	0.0333333	2.8098	0.166667	2.83	0.566667	2.76	0.0333333	2.869	0	1	1629	1333.33	0.517241	0.0333333
1	7	2	75	Amb cue, loss target	2.92283	0	2.95018	0.0666667	2.78983	0	2.70283	0	2.677	0.666667	2.73652	0.233333	1	1196	1316.67	1	0.0666667
1	7	2	76	Amb cue, gain target	2.99733	0	3.04661	0.0666667	3.00683	0	2.94983	0	3.01286	0.0666667	3.039	0	1	1119	816.667	0.933333	0
1	7	2	77	Amb cue, gain target	2.93214	0.3	2.92727	0.633333	2.70982	0.0666667	2.75659	0.266667	2.76293	0.0333333	2.71344	0.466667	1	931	583.333	1	0
1	7	2	78	Gain cue, gain target	2.934	0	2.88052	0.0333333	2.86067	0	2.93967	0	2.97776	0.0333333	2.9925	0	0	1431	1250	0.533333	0
1	7	2	79	Gain cue, gain target	2.896	0	2.93293	0.0333333	2.878	0.166667	3.06643	0.766667	2.87983	0.0333333	2.8185	0	1	1511	1683.33	0.633333	0
1	7	2	80	Gain cue, gain target	2.86267	0	2.76948	0.0333333	2.84111	0.4	2.799	0	2.83345	0.0333333	2.91132	0.366667	1	3040	1283.33	0.5	0
1	7	2	81	Loss cue, gain target	2.98914	0.0333333	2.91569	0.0333333	2.864	0	2.66875	0.866667	2.845	0.166667	2.75767	0	1	2005	1483.33	0.533333	0
1	7	2	82	Amb cue, gain target	2.89383	0	2.99	0.0333333	3.0195	0	2.98733	0	2.97603	0.0333333	3.0225	0.333333	1	1095	1316.67	0.866667	0
1	7	2	83	Gain cue, loss target	2.84183	0	2.90276	0.0333333	2.88933	0	2.991	0	3.04121	0.0333333	2.99467	0	1	971	266.667	0.05	0.333333
1	7	2	84	Loss cue, loss target	2.91983	0	2.83793	0.0333333	2.78412	0.433333	2.85467	0.5	2.78125	0.466667	2.80437	0.466667	1	2015	1500	0.466667	0
1	7	2	85	Gain cue, gain target	2.95433	0	2.91885	0.133333	3.03	0.933333	2.72321	0.0666667	2.7119	0.0333333	2.92733	0	1	2438	1416.67	0.0333333	0
1	7	2	86	Amb cue, gain target	2.8154	0.166667	2.88389	0.7	2.72583	0	2.7545	0	2.86776	0.0333333	2.82562	0.733333	1	749	266.667	0.566667	0
1	7	2	87	Loss cue, gain target	2.8034	0.166667	2.89463	0.1	2.90417	0	2.89317	0	2.88931	0.0333333	2.82	0.7	1	1800	1216.67	0.461538	0.133333
1	7	2	88	Amb cue, loss target	2.87524	0.3	2.78103	0.0333333	2.80183	0	2.84591	0.266667	2.8637	0.1	2.7775	0.8	1	1202	866.667	1	0
1	7	2	89	Loss cue, gain target	2.92833	0	2.94328	0.0333333	2.855	0.666667	2.977	0.333333	2.9262	0.166667	2.72833	0.9	1	803	283.333	1	0.566667
1	7	2	90	Amb cue, gain target	2.9975	0	2.94534	0.0333333	2.77483	0.0333333	2.88983	0	3.01069	0.0333333	2.93683	0	1	1616	1483.33	1	0.0333333
1	7	2	91	Gain cue, gain target	2.67967	0	2.7681	0.0333333	2.80188	0.733333	2.79017	0.0333333	2.87603	0.0333333	2.87667	0	1	1578	1150	1	0.0333333
1	7	2	92	Amb cue, loss target	3.04955	0.633333	3.00452	0.3	2.76333	0	2.8915	0	2.99517	0.0333333	2.93792	0.6	1	1496	1016.67	1	0
1	7	2	93	Gain cue, gain target	2.82033	0	2.86759	0.0333333	2.85591	0.266667	2.91591	0.633333	2.70845	0.0333333	2.84867	0	1	1184	800	1	0
1	7	2	94	Loss cue, gain target	2.95517	0.0333333	2.96017	0.0333333	2.93696	0.0666667	3.0255	0	3.05536	0.0666667	3.02	0	1	1383	1583.33	1	0
1	7	2	95	Gain cue, gain target	2.77983	0	2.79948	0.0333333	2.78346	0.566667	2.79321	0.533333	2.60638	0.0333333	2.70583	0	1	779	283.333	1	0
1	7	2	96	Loss cue, loss target	3.01817	0	3.08397	0.0333333	3.10033	0	3.08717	0	3.07241	0.0333333	3.03833	0	1	1559	1066.67	0.9	0
1	7	2	97	Loss cue, loss target	2.95267	0	2.98793	0.0333333	2.91583	0	2.91533	0	3.05	0.9	2.76821	0.0666667	1	2179	1833.33	1	0
1	7	2	98	Loss cue, gain target	2.968	0	2.92138	0.0333333	2.75229	0.2	2.95571	0.766667	2.76931	0.0333333	2.74	0.466667	1	852	450	0.5	0
1	7	2	99	Gain cue, loss target	2.88333	0	2.91897	0.0333333	2.87367	0	2.87517	0	2.91017	0.0333333	2.97219	0.466667	1	2241	1833.33	0.4	0
1	7	2	100	Loss cue, loss target	2.9125	0	2.96552	0.0333333	2.89683	0	3.01483	0	2.98241	0.0333333	2.90536	0.533333	0	1738	1300	1	0
1	7	2	101	Loss cue, loss target	2.95983	0	2.92776	0.0333333	2.868	0	2.72833	0.9	2.84	0.333333	2.7485	0	1	1865	1400	1	0
1	7	2	102	Amb cue, gain target	2.97983	0.0333333	2.985	0.0666667	2.90296	0.1	3.125	0.933333	2.85674	0.233333	2.75912	0.433333	1	1379	1433.33	0.433333	0
1	7	2	103	Loss cue, loss target	2.73467	0	3.0825	0.933333	2.89071	0.0666667	2.88667	0	2.99707	0.0333333	3.08767	0	1	778	266.667	1	0
1	7	2	104	Gain cue, gain target	2.72263	0.366667	2.55407	0.1	2.64533	0	2.745	0.233333	2.88788	0.133333	2.96733	0	1	585	33.3333	1	0
1	7	2	105	Loss cue, loss target	2.62417	0	2.68088	0.433333	2.78034	0.0333333	2.811	0.333333	2.66827	0.133333	2.734	0	1	1069	566.667	0.655172	0.0333333
1	7	2	106	Loss cue, loss target	2.90917	0	2.81431	0.0333333	2.83667	0.1	2.965	0.833333	2.65052	0.0333333	2.628	0	1	1455	1583.33	0.583333	0.2
1	7	2	107	Amb cue, gain target	2.95317	0	2.97672	0.0333333	2.82367	0	2.84833	0	2.84862	0.0333333	2.77625	0.866667	1	1888	1000	0.466667	0
1	7	2	108	Gain cue, loss target	2.79383	0	2.88036	0.0666667	2.9575	0	2.94183	0	2.99121	0.0333333	3.04733	0	1	2871	1633.33	0.0333333	0
1	7	2	109	Loss cue, loss target	3.0395	0	2.93862	0.0333333	2.90071	0.766667	2.90208	0.2	2.80862	0.0333333	2.91517	0	1	1334	983.333	0.9	0
1	7	2	110	Gain cue, gain target	2.7688	0.166667	2.785	0.0333333	2.83367	0	2.90867	0	2.96121	0.0333333	2.82735	0.433333	1	1285	866.667	1	0
1	7	2	111	Amb cue, loss target	3.08433	0	3.088	0.5	2.82571	0.3	2.816	0	2.94466	0.0333333	2.85929	0.533333	1	916	266.667	0.5	0
1	7	2	112	Gain cue, loss target	2.81817	0	2.81466	0.0333333	2.8445	0	2.8445	0	2.88517	0.0333333	2.91267	0	1	912	483.333	0.6	0
1	7	2	113	Gain cue, gain target	2.87167	0.8	2.9424	0.166667		1	2.975	0.866667	2.97914	0.0333333	2.96017	0	1	1754	1416.67	1	0
1	7	2	114	Amb cue, loss target	2.82683	0	2.94759	0.0333333	2.85767	0	2.80717	0	2.82552	0.0333333	2.83833	0.8	1	1851	1516.67	0.333333	0
1	7	2	115	Amb cue, loss target	2.894	0	2.89828	0.0333333	2.76724	0.0333333	2.68233	0	2.71828	0.0333333	2.76	0.833333	1	1893	1800	0.6	0
1	7	2	116	Loss cue, gain target	2.80675	0.333333	2.79414	0.0333333	2.85633	0	2.92367	0	3.04571	0.0666667	2.9925	0	0	1263	2100	0.413793	0.0333333
1	7	2	117	Loss cue, loss target	3.07233	0	3.02259	0.0333333	2.88794	0.433333	3.021	0.666667	2.78879	0.0333333	2.83783	0	1	741	33.3333	0.6	0
1	7	2	118	Gain cue, loss target	2.98	0.7	2.81914	0.0333333	2.94633	0	2.997	0	2.98655	0.0333333	2.992	0	1	2793	883.333	0.592593	0.1
1	7	2	119	Gain cue, gain target	2.90683	0	2.89862	0.0333333	2.94383	0	3.00733	0	2.9725	0.866667	2.87429	0.0666667	1	998	500	0.533333	0
1	7	2	120	Gain cue, gain target	2.983	0	2.93034	0.0333333	2.92233	0	2.88117	0	2.93379	0.0333333	2.87817	0	1	2285	1683.33	0.296296	0.1
1	7	2	121	Amb cue, loss target	2.78313	0.466667	2.97684	0.366667	2.80783	0	2.86115	0.133333	3.09214	0.766667	2.79567	0	1	2276	1850	1	0
1	7	2	122	Loss cue, loss target	2.7285	0	2.73983	0.0333333	2.8375	0.8	2.7825	0.133333	2.76328	0.0333333	2.8555	0	0	1435	2233.33	0.896552	0.0333333
1	7	3	123	Amb cue, loss target	3.13067	0	3.19121	0.0333333	3.13739	0.233333	3.23364	0.633333	3.03604	0.2	3.06817	0	1	885	500	0.9	0
1	7	3	124	Gain cue, loss target	2.90717	0	2.85611	0.1	2.905	0.6	2.80125	0.866667	2.7598	0.166667	2.68983	0	1	1404	1250	0.655172	0.0333333
1	7	3	125	Loss cue, loss target	2.83148	0.1	2.80328	0.0333333	2.943	0	3.05383	0	2.97845	0.0333333	2.93533	0	1	1466	1016.67	1	0
1	7	3	126	Loss cue, loss target	2.94517	0	2.90707	0.0333333	2.84344	0.466667	2.962	0.833333	2.68879	0.0333333	2.631	0.666667	1	1836	1416.67	1	0
1	7	3	127	Gain cue, gain target	3.506	0	3.49397	0.0333333	3.25286	0.533333	3.136	0.5	2.82241	0.0333333	2.88833	0	1	1195	1833.33	0.4	0
1	7	3	128	Loss cue, gain target	3.0375	0	3.02457	0.233333	3.141	0.833333	2.85833	0	2.85017	0.0333333	2.79654	0.566667	1	704	116.667	0.766667	0
1	7	3	129	Loss cue, loss target	2.816	0	2.83862	0.0333333	2.83136	0.633333	2.91281	0.466667	2.80293	0.0333333	2.88117	0	1	1191	733.333	1	0
1	7	3	130	Loss cue, loss target	2.93833	0	2.98414	0.0333333	2.96117	0	3.0815	0	3.00845	0.0333333	2.91357	0.766667	1	1392	983.333	0.866667	0
1	7	3	131	Gain cue, gain target	2.88583	0	2.80103	0.0333333	2.53875	0.866667	2.78079	0.366667	2.65966	0.0333333	2.75583	0	1	1698	1383.33	0.466667	0
1	7	3	132	Amb cue, gain target	2.865	0.266667	2.78017	0.0333333	2.71217	0	2.778	0	2.86862	0.0333333	2.83688	0.733333	1	753	283.333	1	0
1	7	3	133	Loss cue, loss target	2.707	0	2.9731	0.0333333	2.97036	0.533333	2.82208	0.2	2.67431	0.0333333	2.83233	0	1	1980	1600	0.5	0.0666667
1	7	3	134	Gain cue, loss target	2.75883	0	2.7881	0.0333333	2.797	0.833333	2.72192	0.133333	2.64069	0.0333333	2.747	0	1	1438	1033.33	1	0
1	7	3	135	Loss cue, gain target	2.79712	0.133333	2.785	0.0333333	2.81217	0	2.85733	0	2.91121	0.0333333	2.82224	0.0333333	1	1114	816.667	1	0
1	7	3	136	Loss cue, gain target	2.74333	0.9	2.61111	0.1	2.62333	0	2.7475	0.8	2.675	0.133333	2.69733	0	1	1910	1500	1	0.0333333
1	7	3	137	Amb cue, gain target	2.97383	0	3.01103	0.0333333	2.79683	0	2.84417	0	2.88879	0.0333333	2.255	0.966667	1	1339	900	1	0
1	7	3	138	Amb cue, loss target	2.82667	0	2.8731	0.0333333	2.86292	0.2	2.94367	0	2.99207	0.0333333	2.86667	0	1	1469	1066.67	1	0.0333333
1	7	3	139	Gain cue, loss target	2.90879	0.0333333	2.89552	0.0333333	2.89267	0	2.9295	0	2.91483	0.0333333	2.80667	0.7	1	2188	1800	0.566667	0
1	7	3	140	Loss cue, loss target	2.77483	0.0333333	2.79448	0.0333333	2.7675	0.866667	2.81154	0.133333	2.7369	0.0333333	2.809	0	1	2008	1366.67	0.551724	0.0333333
1	7	3	141	Amb cue, loss target	2.72054	0.0666667	2.63621	0.0333333	2.69393	0.0666667	2.73707	0.0333333	2.77672	0.0333333	2.74111	0.7	1	1212	850	1	0
1	7	3	142	Loss cue, gain target	2.73638	0.0333333	2.78155	0.0333333	2.80167	0	2.79673	0.133333	2.89667	0.8	2.72241	0.0333333	1	2139	1966.67	0.733333	0
1	7	3	143	Gain cue, gain target	2.7725	0	2.82569	0.0333333	2.82133	0	2.90521	0.2	2.81917	0.8	2.59367	0	1	722	33.3333	0.833333	0
1	7	3	144	Amb cue, loss target	2.94917	0	2.89034	0.0333333	2.81717	0	2.82917	0	2.85397	0.0333333	2.7955	0.333333	1	744	250	1	0
1	7	3	145	Amb cue, loss target	2.77233	0	2.80741	0.0333333	2.72333	0	2.71833	0	2.71737	0.366667	2.616	0.833333	1	2464	2033.33	1	0
1	7	3	146	Loss cue, gain target	2.71367	0	2.69333	0.8	2.80156	0.466667	2.70033	0	2.82	0.3	3.21	0.9	1	2012	1700	0.433333	0
1	7	3	147	Amb cue, gain target	2.77241	0.0333333	2.86793	0.0333333	2.88462	0.133333	2.87852	0.1	2.98	0.866667	2.7805	0	1	1077	583.333	0.6	0
1	7	3	148	Loss cue, loss target	2.7485	0	2.74103	0.0333333	2.77233	0	2.819	0.833333	2.67768	0.0666667	2.766	0	1	2082	1683.33	0.533333	0
1	7	3	149	Gain cue, gain target	2.7025	0.466667	2.60667	0.4	2.54717	0	2.76283	0	2.7669	0.0333333	2.76159	0.266667	1	659	233.333	1	0
1	7	3	150	Gain cue, gain target	2.6855	0	2.74052	0.0333333	2.75	0.533333	2.78735	0.433333	2.63155	0.0333333	2.8025	0	1	1906	1616.67	1	0
1	7	3	151	Loss cue, loss target	2.91417	0	2.89931	0.0333333	2.764	0.666667	2.863	0.5	2.67931	0.0333333	2.69808	0.566667	1	625	250	1	0
1	7	3	152	Gain cue, gain target	2.8135	0	2.75375	0.0666667	2.79952	0.3	2.89433	0.5	2.79603	0.0333333	2.84469	0.466667	1	2195	1733.33	1	0
1	7	3	153	Gain cue, gain target	2.92176	0.433333	2.81059	0.433333	2.697	0	2.81317	0	2.80638	0.0333333	2.885	0.933333	1	2302	1916.67	1	0
1	7	3	154	Loss cue, gain target	2.86133	0	2.87167	0.9	2.71655	0.0333333	2.68983	0	2.77759	0.0333333	2.87333	0.8	1	1027	583.333	1	0
1	7	3	155	Loss cue, loss target	2.80583	0	2.82828	0.0333333	2.74083	0	2.64276	0.0333333	2.65357	0.0666667	2.83833	0.9	1	1306	716.667	1	0
1	7	3	156	Gain cue, gain target	2.9525	0.533333	2.70138	0.0333333	2.77767	0	2.91033	0	2.89259	0.0333333	2.852	0.333333	1	1668	1283.33	0.633333	0
1	7	3	157	Amb cue, loss target	2.691	0	2.70224	0.0333333	2.63433	0	2.63417	0	2.69759	0.0333333	2.7135	0	1	1880	1550	0.6	0
1	7	3	158	Gain cue, loss target	2.76556	0.1	2.7319	0.0333333	2.839	0	2.93383	0	2.93345	0.0333333	2.90567	0	1	2543	2050	1	0.0666667
1	7	3	159	Gain cue, loss target	2.83533	0	2.81966	0.0333333	2.75	0	2.71933	0	2.75879	0.0333333	2.69808	0.566667	1	1161	800	0.9	0
1	7	3	160	Loss cue, loss target	2.80217	0	2.79224	0.0333333	2.81633	0	2.9385	0	3.00776	0.0333333	2.95346	0.566667	1	1565	1050	0.766667	0
1	7	3	161	Loss cue, loss target	2.7725	0	2.89625	0.0666667	2.91362	0.0333333	2.83817	0	2.86345	0.0333333	2.90533	0	1	1932	1466.67	1	0
1	7	3	162	Loss cue, loss target	2.763	0	2.74034	0.0333333	2.767	0	2.665	0.8	2.76217	0.233333	2.69833	0	1	1709	1166.67	0.586207	0.0333333
1	7	3	163	Gain cue, gain target	2.8955	0	2.86466	0.0333333	2.74	0.8	2.80885	0.133333	2.76034	0.0333333	2.81417	0.8	1	875	450	1	0
1	7	3	164	Amb cue, gain target	2.87022	0.233333	2.795	0.633333	2.60717	0	2.6805	0	2.83103	0.0333333	2.82	0.9	0	2704	1483.33	0.3	0
1	7	3	165	Gain cue, gain target	2.96167	0	3.03138	0.0333333	2.9955	0	3.025	0	3.03207	0.0333333	2.9705	0.666667	1	2052	1600	0.6	0
1	7	3	166	Gain cue, loss target	2.81033	0	2.86206	0.433333	2.70183	0	2.63304	0.0666667	2.71345	0.0333333	2.75683	0	1	697	250	1	0
1	7	3	167	Loss cue, loss target	2.8025	0.866667	2.68	0.133333	2.573	0	2.69879	0.0333333	2.8269	0.0333333	2.8295	0	1	688	250	0.6	0
1	7	3	168	Gain cue, gain target	2.76817	0	2.78724	0.0333333	2.81591	0.633333	2.87714	0.3	2.72896	0.2	2.8165	0	1	1086	516.667	0.655172	0.0333333
1	7	3	169	Loss cue, gain target	2.68976	0.3	2.74948	0.0333333	2.8155	0	2.901	0	2.90414	0.0333333	2.80583	0	1	1123	733.333	1	0
1	7	3	170	Gain cue, loss target	2.92617	0	2.95964	0.0666667	2.87183	0	2.84183	0	2.82397	0.0333333	2.84433	0	1	2242	1933.33	0.9	0
1	7	3	171	Gain cue, gain target	2.97883	0	2.95607	0.0666667	2.89467	0	2.9925	0	2.92621	0.0333333	2.829	0.833333	1	927	650	1	0
1	7	3	172	Amb cue, loss target	2.869	0.166667	2.86207	0.0333333	2.67617	0	2.6285	0.666667	2.88833	0.7	2.594	0	1	2088	1250	0.366667	0
1	7	3	173	Gain cue, gain target	2.80117	0	2.79586	0.0333333	2.84633	0	2.83967	0	2.78411	0.0666667	2.94	0.933333	1	1385	966.667	0.931034	0.0333333
1	7	3	174	Gain cue, loss target	2.72793	0.0333333	2.79672	0.0333333	2.78886	0.266667	2.883	0.833333	2.56293	0.0333333	2.5795	0	1	829	433.333	0.566667	0
1	7	3	175	Amb cue, gain target	2.92821	0.0666667	2.99845	0.0333333	3.03207	0.0333333	3.011	0	2.98429	0.766667	3.01155	0.0333333	1	1956	1650	1	0
1	7	3	176	Loss cue, loss target	2.78433	0	2.80121	0.0333333	2.7555	0	2.68833	0	2.66845	0.0333333	2.608	0.666667	1	1171	583.333	0.5	0
1	7	3	177	Amb cue, loss target	2.73633	0	2.90552	0.0333333	2.90483	0	2.96	0	3.01483	0.0333333	2.933	0	1	2207	1883.33	0.533333	0
1	7	3	178	Amb cue, gain target	2.6855	0	2.73431	0.0333333	2.76437	0.2	2.70846	0.566667	2.52914	0.0333333	2.65667	0	1	2337	1716.67	0.466667	0
1	7	3	179	Loss cue, gain target	2.879	0	2.89276	0.0333333	2.833	0.666667	2.74238	0.3	2.54328	0.0333333	2.66816	0.366667	1	1466	1000	1	0
1	7	3	180	Gain cue, gain target	2.84167	0.2	2.85146	0.2	2.79183	0	2.69722	0.7	2.81833	0.3	2.69583	0	1	1407	1583.33	0.433333	0
1	7	3	181	Loss cue, loss target	2.6155	0	2.67517	0.0333333	2.72542	0.6	2.78647	0.433333	2.64655	0.0333333	2.72133	0	1	758	450	1	0
1	7	3	182	Amb cue, gain target	2.7025	0	2.75362	0.0333333	2.77283	0	2.736	0.666667	2.65731	0.133333	2.637	0	1	1285	833.333	0.966667	0
1	7	3	183	Gain cue, gain target	2.80433	0	2.86172	0.0333333	2.80357	0.533333	2.89231	0.566667	2.70155	0.0333333	2.74647	0.433333	1	1078	633.333	0.535714	0.0666667
1	7	4	184	Gain cue, gain target	2.9055	0	3.07848	0.233333	3.16	0.233333	3.26708	0.6	3.07931	0.0333333	3.25867	0	1	1025	666.667	0.833333	0
1	7	4	185	Amb cue, loss target	3.06917	0	3.04518	0.0666667	2.99233	0	2.98467	0	2.96569	0.0333333	2.89923	0.566667	1	2592	1766.67	0.633333	0
1	7	4	186	Amb cue, loss target	2.92933	0	2.90121	0.0333333	2.76667	0	2.83217	0	2.82324	0.433333	2.85618	0.433333	1	842	266.667	1	0
1	7	4	187	Amb cue, loss target	2.941	0	2.89655	0.0333333	2.75982	0.0666667	2.9	0.8	2.77724	0.0333333	2.84033	0	1	1977	1533.33	1	0
1	7	4	188	Loss cue, loss target	2.744	0	2.87346	0.133333	2.91694	0.4	3.21	0.9	2.82333	0.1	2.83096	0.133333	1	2739	2233.33	1	0.0333333
1	7	4	189	Loss cue, loss target	3.06607	0.0666667		1	2.94795	0.266667	2.7715	0	2.97	0.0666667	3.06071	0.0666667	1	1015	483.333	1	0
1	7	4	190	Gain cue, loss target	2.72139	0.4	2.76	0.0333333	2.77317	0	2.315	0.933333	2.926	0.833333	2.59914	0.0333333	1	2421	1883.33	0.482759	0.0333333
1	7	4	191	Gain cue, gain target	2.9545	0	2.88741	0.0333333	2.865	0.833333	2.72593	0.1	2.68672	0.0333333	2.80083	0	0	2119	1366.67	0.551724	0.0333333
1	7	4	192	Gain cue, gain target	2.9525	0.533333	3.00136	0.633333	2.81583	0	2.8875	0.933333	2.95304	0.233333	2.90533	0	1	1456	1066.67	1	0
1	7	4	193	Loss cue, loss target	2.90852	0.1	2.89293	0.0333333	2.86208	0.6	2.811	0	2.85069	0.0333333	2.756	0.833333	1	2039	1516.67	0.913043	0.233333
1	7	4	194	Loss cue, loss target	2.66519	0.133333	2.76897	0.0333333	2.99267	0	3.09667	0	3.06362	0.0333333	3.12533	0	1	2393	2116.67	1	0
1	7	4	195	Amb cue, loss target	2.9465	0	2.94483	0.0333333	2.79429	0.0666667	2.69375	0.466667	2.86045	0.633333	2.6608	0.166667	0	2299	1266.67	0.0666667	0
1	7	4	196	Amb cue, gain target	3.00017	0	2.98552	0.0333333	2.89659	0.266667	3.04056	0.7	2.84259	0.1	2.81583	0	1	2436	1983.33	0.538462	0.133333
1	7	4	197	Gain cue, gain target	2.7425	0.666667	2.78227	0.266667	2.64036	0.533333	2.81	0.766667	2.64379	0.0333333	2.743	0	1	1760	1333.33	0.633333	0
1	7	4	198	Loss cue, gain target	2.75467	0	2.78759	0.0333333	2.72556	0.7	2.76262	0.3	2.57793	0.0333333	2.66033	0	1	1989	1583.33	0.9	0
1	7	4	199	Amb cue, loss target		1	3.44167	0.4	2.93133	0	2.84944	0.7	2.85926	0.1	2.81357	0.766667	1	2401	1383.33	0.2	0
1	7	4	200	Loss cue, loss target	2.84972	0.4	2.84438	0.733333	2.59879	0.0333333	2.67983	0	2.83259	0.0333333	2.80214	0.766667	1	1661	1033.33	0.733333	0
1	7	4	201	Gain cue, loss target	2.8865	0	2.87017	0.0333333	2.74429	0.766667	2.73833	0.5	2.69	0.0666667	2.7805	0	1	2073	1366.67	0.6	0
1	7	4	202	Gain cue, gain target	2.90817	0	2.94052	0.0333333	2.90933	0	2.90683	0	2.9581	0.0333333	2.8795	0.666667	1	1658	1000	0.586207	0.0333333
1	7	4	203	Gain cue, gain target	2.66117	0	2.77707	0.0333333	2.79783	0	2.701	0.833333	2.75425	0.333333	2.64983	0	1	1031	533.333	0.633333	0
1	7	4	204	Loss cue, loss target	2.898	0	2.93724	0.0333333	2.9945	0	2.96733	0	3.06621	0.0333333	3.03792	0.6	1	2369	1933.33	1	0
1	7	4	205	Gain cue, gain target	2.74717	0	2.81552	0.0333333	2.88067	0	2.92683	0	2.92121	0.0333333	2.91083	0	1	1938	1466.67	0.533333	0
1	7	4	206	Amb cue, gain target	2.64867	0.5	2.51517	0.0333333	2.60983	0	2.61317	0	2.69534	0.0333333	2.679	0	1	884	266.667	1	0
1	7	4	207	Loss cue, loss target	2.86367	0	2.84603	0.0333333	2.82553	0.366667	3.0475	0.866667	2.65964	0.0666667	2.683	0	1	720	266.667	1	0
1	7	4	208	Gain cue, loss target	2.88633	0	2.92207	0.0333333	2.8195	0	2.74687	0.733333	2.74308	0.133333	2.73569	0.0333333	1	2263	1983.33	1	0
1	7	4	209	Amb cue, loss target	2.87196	0.233333	2.73983	0.0333333	2.7445	0	2.72464	0.533333	2.81045	0.633333	2.63533	0	1	1697	1200	1	0
1	7	4	210	Loss cue, loss target	2.88317	0	2.95983	0.0333333	2.91583	0	2.94217	0	2.88393	0.0666667	2.542	0.833333	1	2285	1950	1	0
1	7	4	211	Loss cue, gain target	2.96789	0.366667	3.00962	0.566667	2.78409	0.633333	2.9765	0.333333	2.83155	0.0333333	2.9512	0.166667	1	2742	1750	0.037037	0.1
1	7	4	212	Loss cue, loss target	2.91088	0.433333	2.81603	0.0333333	2.7575	0.333333	2.83103	0.0333333	2.86	0.866667	2.666	0.5	1	1184	750	1	0
1	7	4	213	Loss cue, loss target	2.73533	0	2.75	0.866667	2.77214	0.766667	2.83432	0.266667	2.81259	0.0333333	2.87517	0	1	1972	1533.33	1	0
1	7	4	214	Gain cue, loss target	2.8895	0	3.00621	0.0333333	3.0105	0	3.05933	0	3.02625	0.0666667	2.961	0.666667	1	2198	1816.67	1	0
1	7	4	215	Gain cue, gain target	2.928	0	2.90103	0.0333333	2.84091	0.633333	2.72571	0.533333	2.73966	0.0333333	2.86617	0	1	1397	566.667	0.533333	0
1	7	4	216	Amb cue, loss target	2.82967	0	2.84879	0.0333333	2.75267	0	2.731	0.5	2.83813	0.466667	2.7315	0	1	1246	716.667	1	0
1	7	4	217	Gain cue, loss target	3.0165	0	2.88672	0.0333333	2.86937	0.733333	2.89446	0.0666667	2.90724	0.0333333	2.9345	0	1	1005	483.333	1	0.233333
1	7	4	218	Gain cue, loss target	2.66233	0	2.84983	0.0333333	2.90383	0	2.94717	0	2.86948	0.0333333	2.92367	0	1	1903	1333.33	1	0
1	7	4	219	Amb cue, loss target	3.00017	0.0333333	3.00897	0.0333333	2.83933	0	2.75562	0.2	2.855	0.6	2.74833	0	1	1030	533.333	1	0
1	7	4	220	Gain cue, gain target	2.81167	0	2.83017	0.0333333	2.75596	0.133333	2.945	0.866667	2.6963	0.233333	2.69074	0.1	1	2341	1933.33	0.4	0
1	7	4	221	Gain cue, gain target	2.77017	0.0333333	2.95121	0.0333333	3.00733	0	3.043	0	3.07655	0.0333333	3.055	0	1	888	483.333	1	0
1	7	4	222	Loss cue, gain target	3.21817	0	3.1819	0.0333333	3.00783	0	2.61733	0	2.59571	0.766667	2.76619	0.3	1	1693	1416.67	0.533333	0
1	7	4	223	Amb cue, gain target	2.83967	0	2.83941	0.433333	2.78167	0	2.74	0.0333333	2.75722	0.7	2.77	0.8	1	1639	1183.33	0.4	0
1	7	4	224	Loss cue, loss target	2.70117	0	2.75103	0.0333333	2.94393	0.533333	2.85794	0.433333	2.80931	0.0333333	2.9055	0	1	1456	966.667	1	0.0333333
1	7	4	225	Gain cue, gain target	3.0495	0	3.0131	0.0333333	3.04683	0	3.0335	0	2.99333	0.5	2.98692	0.566667	1	892	266.667	0.7	0
1	7	4	226	Loss cue, loss target	2.9545	0	3.01583	0.2	3.03593	0.1	3.04467	0	3.05207	0.0333333	2.98429	0.766667	1	771	266.667	1	0
1	7	4	227	Amb cue, gain target	2.84972	0.4	2.73231	0.566667	2.59543	0.233333	2.65417	0	2.73379	0.0333333	2.5125	0.866667	1	1112	516.667	0.566667	0
1	7	4	228	Gain cue, gain target	2.58667	0	2.67276	0.0333333	2.7406	0.166667	2.72383	0	2.76017	0.0333333	2.85875	0.866667	1	754	266.667	0.533333	0
1	7	4	229	Gain cue, gain target	2.69883	0	2.78138	0.0333333	2.79933	0	2.815	0.0333333	2.87897	0.0333333	2.8785	0	1	2003	1700	1	0
1	7	4	230	Loss cue, loss target	2.6555	0	2.62414	0.0333333	2.68594	0.466667	2.79346	0.566667	2.515	0.133333	2.66983	0	1	1589	1083.33	1	0
1	7	4	231	Loss cue, loss target	2.76879	0.0333333	2.78707	0.0333333	2.668	0.833333	2.75	0.333333	2.58828	0.0333333	2.76294	0.433333	1	2088	1633.33	1	0
1	7	4	232	Loss cue, gain target	2.89383	0	2.89155	0.0333333	2.832	0	2.81617	0	2.66833	0.9	2.70296	0.1	1	1127	783.333	1	0
1	7	4	233	Gain cue, gain target	2.553	0	2.6981	0.0333333	2.79333	0	2.8795	0	2.82569	0.0333333	2.82094	0.466667	1	2316	1983.33	1	0
1	7	4	234	Loss cue, loss target	2.80633	0	2.86983	0.0333333	2.78183	0	2.81633	0	2.85052	0.0333333	2.90033	0	1	1501	1100	1	0
1	7	4	235	Loss cue, gain target	2.79117	0	2.82931	0.0333333	2.78583	0.8	2.70593	0.1	2.6719	0.0333333	2.73281	0.466667	1	1775	1500	1	0
1	7	4	236	Gain cue, loss target	2.7835	0	2.84	0.0333333	2.80045	0.633333	2.75208	0.2	2.68448	0.0333333	2.83136	0.633333	1	696	133.333	0.833333	0
1	7	4	237	Amb cue, gain target	2.9535	0	2.93431	0.0333333	2.852	0	2.80958	0.6	2.88227	0.266667	2.635	0.733333	1	1632	1066.67	0.586207	0.0333333
1	7	4	238	Loss cue, loss target	2.90483	0	3.01948	0.0333333	2.941	0	2.87333	0	2.9316	0.166667	2.87417	0.4	1	1051	683.333	1	0
1	7	4	239	Gain cue, gain target	2.63417	0.4	2.55259	0.0333333	2.62353	0.433333	2.96667	0.7	2.81034	0.0333333	2.89788	0.133333	1	1915	1500	1	0
1	7	4	240	Amb cue, gain target	3.11817	0	3.08362	0.0333333	2.99617	0	2.94155	0.0333333	2.89793	0.0333333	2.86136	0.633333	1	1058	533.333	1	0
1	7	4	241	Loss cue, gain target	2.70812	0.466667	2.78781	0.466667	2.73633	0	2.86017	0	2.92534	0.0333333	2.95267	0	1	1650	1216.67	0.733333	0
1	7	4	242	Amb cue, gain target	2.82017	0	2.80966	0.0333333	2.78433	0	2.85617	0	3.04328	0.0333333	2.925	0.7	1	1279	883.333	1	0
1	7	4	243	Gain cue, gain target	3.07233	0	2.96828	0.0333333	3.01067	0	3.0595	0	2.99569	0.0333333	2.93183	0	1	1921	1366.67	1	0
1	7	4	244	Amb cue, gain target	2.89483	0	2.80655	0.0333333	2.7545	0	2.71972	0.4	2.86769	0.566667	2.62767	0	1	1946	1683.33	0.866667	0
1	8	1	1	Loss cue, loss target	2.975	0.266667	3.00339	0.0666667	2.97548	0.3	3.11569	0.0333333	3.06052	0.0333333	3.04786	0.766667	1	1618	1083.33	1	0
1	8	1	2	Loss cue, loss target	3.04714	0.3	3.11534	0.0333333	3	0	2.98353	0.433333	2.992	0.333333	2.93938	0.733333	1	1106	300	0.416667	0.2
1	8	1	3	Loss cue, loss target	2.9331	0.3	3.03224	0.0333333	3.03817	0	3.04367	0	3.04333	0.7	2.9754	0.166667	1	863	366.667	0.608696	0.233333
1	8	1	4	Loss cue, loss target	2.99667	0	3.03636	0.266667	3.02833	0	3.02846	0.133333	3.05864	0.633333	2.9745	0	1	2219	1850	0.6	0
1	8	1	5	Gain cue, gain target	2.8331	0.0333333	2.91069	0.0333333	2.928	0.666667	2.97	0.133333	3.08259	0.0333333	2.89079	0.366667	1	1434	816.667	0.633333	0
1	8	1	6	Loss cue, gain target	2.828	0.666667	3.02533	0.5	2.96462	0.133333	2.953	0.666667	2.86328	0.0333333	2.799	0.833333	1	1631	816.667	0.555556	0.1
1	8	1	7	Amb cue, gain target	3.11605	0.366667	3.2019	0.3	2.8376	0.166667	2.86983	0	2.86864	0.633333	2.92	0.166667	1	976	283.333	0.952381	0.3
1	8	1	8	Gain cue, loss target	2.88788	0.133333	2.777	0.166667	2.88457	0.233333	2.89167	0.6	2.88411	0.0666667	2.94583	0.8	0	0	1600	0.448276	0.0333333
1	8	1	9	Amb cue, loss target	3.01687	0.2	3.055	0.866667	2.91083	0	2.91417	0	2.91107	0.0666667	2.90583	0	1	2241	2000	1	0.0666667
1	8	1	10	Loss cue, loss target	2.88704	0.1	2.8485	0.333333	2.825	0.766667	2.89563	0.2	2.91638	0.0333333	2.95383	0	1	1995	1400	0.535714	0.0666667
1	8	1	11	Loss cue, gain target	3.02143	0.0666667	3.04575	0.333333	2.97828	0.0333333	3.041	0	3.01966	0.0333333	3.05967	0.5	1	1900	1366.67	0.809524	0.3
1	8	1	12	Gain cue, loss target	2.92389	0.1	2.88224	0.0333333	2.87033	0	2.96385	0.566667	2.99833	0.4	2.93161	0.0666667	1	1730	1166.67	0.62069	0.0333333
1	8	1	13	Loss cue, gain target	2.95217	0	2.94017	0.0333333	2.91206	0.433333	2.96937	0.2	3.0054	0.166667	3.06778	0.4	1	1183	700	0.7	0
1	8	1	14	Amb cue, gain target	2.93083	0	2.93556	0.7	2.96944	0.1	2.94933	0	3.00603	0.0333333	2.95563	0.733333	1	2374	1950	1	0
1	8	1	15	Gain cue, gain target	2.97694	0.4	3.06278	0.7	2.93167	0	2.9415	0	3.09333	0.7	3.00795	0.266667	1	1903	1150	0.642857	0.0666667
1	8	1	16	Amb cue, loss target	2.95972	0.4	2.91389	0.1	2.932	0	2.95786	0.533333	3.07825	0.333333	3.04483	0	0	0	433.333	0.481481	0.1
1	8	1	17	Loss cue, gain target	3.01224	0.0333333	2.90826	0.233333	2.8256	0.166667	2.95273	0.633333	2.84397	0.0333333	2.96625	0.733333	1	2563	2066.67	1	0.266667
1	8	1	18	Amb cue, gain target	3.14222	0.7	2.9669	0.0333333	2.91136	0.633333	3.03211	0.366667	2.81043	0.233333	2.84346	0.566667	1	1204	766.667	1	0
1	8	1	19	Gain cue, loss target	2.96375	0.333333	2.95672	0.0333333	2.91538	0.566667		1	2.80643	0.533333	2.87089	0.0666667	1	1561	1266.67	0.566667	0
1	8	1	20	Loss cue, loss target	3.03036	0.533333	3.00977	0.266667	2.9575	0	3.08383	0	3.08397	0.0333333	3.04813	0.733333	1	1757	1416.67	0.241379	0.0333333
1	8	1	21	Amb cue, gain target	2.86407	0.1	2.84737	0.366667	2.9	0.733333	2.80367	0	2.83517	0.0333333	2.82786	0.766667	1	913	566.667	0.7	0
1	8	1	22	Loss cue, loss target	2.93914	0.0333333	2.9525	0.733333	2.97138	0.0333333	2.98417	0.8	3.19417	0.6	3.04125	0.733333	1	1567	1766.67	0.793103	0.0333333
1	8	1	23	Loss cue, loss target	3.082	0.166667	3.06053	0.366667	3.06406	0.466667	2.937	0.333333	2.97086	0.0333333	2.99	0.3	1	1825	1533.33	0.758621	0.0333333
1	8	1	24	Gain cue, loss target	2.86967	0	2.91587	0.233333	2.959	0.666667	2.95259	0.1	2.93955	0.633333	2.91741	0.0333333	1	2195	1716.67	0.655172	0.0333333
1	8	1	25	Gain cue, gain target	2.88059	0.433333	3.0015	0.666667	2.92611	0.1	3.04833	0.9	3.00346	0.133333	3.08167	0.8	1	823	266.667	1	0.166667
1	8	1	26	Gain cue, gain target	2.905	0.233333	3.04339	0.0666667	3.06817	0	3.12409	0.633333	3.125	0.0666667	3.11556	0.7	1	1433	983.333	0.586207	0.0333333
1	8	1	27	Amb cue, gain target	2.95167	0.9	2.88125	0.0666667	2.83367	0	2.875	0.866667	2.91143	0.0666667	2.90556	0.7	1	776	266.667	0.92	0.166667
1	8	1	28	Gain cue, gain target	3.05917	0.6	3.12792	0.2	3.14176	0.433333	3.357	0.666667	3.1887	0.1	3.17325	0.333333	0	1975	1466.67	0.607143	0.0666667
1	8	1	29	Gain cue, gain target	3.03857	0.766667	3.11521	0.2	3.14983	0	3.23132	0.366667		1	3.035	0.933333	1	1662	1166.67	0.678571	0.0666667
1	8	1	30	Gain cue, gain target	3.195	0.566667	3.08705	0.266667	3.0065	0	2.9325	0.333333	3.01458	0.6	2.891	0	1	776	283.333	0.962963	0.1
1	8	1	31	Loss cue, loss target	2.86286	0.766667	2.89275	0.333333	2.9055	0.333333	3.05125	0.866667	3.08111	0.7	2.96	0.9	1	1529	1250	1	0.0333333
1	8	1	32	Gain cue, loss target	3.04812	0.733333	2.92621	0.0333333	2.96533	0	3.04	0	3.14438	0.733333	2.91886	0.266667	1	1685	1166.67	0.6	0
1	8	1	33	Gain cue, gain target	2.79833	0.2	2.76087	0.233333	2.8555	0	2.92143	0.3	2.93773	0.633333	2.85161	0.0666667	1	2076	1833.33	0.533333	0
1	8	1	34	Loss cue, loss target	2.74333	0.3	2.91207	0.0333333	2.96357	0.533333	3.11577	0.566667	3.0637	0.1	3.05417	0.8	1	1443	1100	1	0.0666667
1	8	1	35	Loss cue, gain target	2.84	0.2	2.83679	0.0666667	2.86833	0	2.92429	0.766667	2.92052	0.0333333	2.93132	0.366667	1	1279	633.333	0.5	0
1	8	1	36	Gain cue, gain target	2.8685	0	2.94397	0.0333333	2.93833	0	2.84947	0.366667	2.8488	0.166667	2.78533	0	1	1115	633.333	1	0
1	8	1	37	Gain cue, gain target	2.7375	0.133333	2.75161	0.0666667	2.81889	0.7	2.73308	0.133333	2.7269	0.0333333	2.75633	0	1	1706	1683.33	1	0
1	8	1	38	Amb cue, loss target	2.74175	0.333333	2.79227	0.633333	2.73379	0.0333333	2.824	0.833333	2.84429	0.0666667	2.912	0.333333	1	890	366.667	0.928571	0.0666667
1	8	1	39	Gain cue, gain target	2.6775	0.6	2.8	0.233333	2.82259	0.0333333	2.88458	0.6	2.9242	0.166667	2.82792	0.2	0	0	1233.33	0.481481	0.1
1	8	1	40	Gain cue, loss target	3.07475	0.333333	2.94231	0.133333	2.891	0	3.04417	0.8	2.91017	0.0333333	2.95275	0.333333	1	1109	700	0.896552	0.0333333
1	8	1	41	Amb cue, loss target	2.90321	0.533333	2.94824	0.433333	2.81846	0.133333	2.86521	0.2	2.91932	0.266667	2.93767	0	1	2097	1800	0.346154	0.133333
1	8	1	42	Loss cue, loss target	2.87	0.366667	2.9545	0.666667	2.87967	0	2.94125	0.866667	2.83731	0.133333	2.82714	0.3	1	1380	850	0.703704	0.1
1	8	1	43	Loss cue, gain target	2.90067	0.5	2.89844	0.466667	2.80324	0.433333	3.205	0.966667	2.9655	0.666667	2.71842	0.366667	1	1921	1616.67	0.857143	0.0666667
1	8	1	44	Amb cue, loss target	2.896	0.5	2.95079	0.366667	2.84692	0.566667	2.9135	0.333333	2.73207	0.0333333	2.76825	0.333333	1	1407	1050	1	0
1	8	1	45	Loss cue, loss target	2.80038	0.133333	2.88339	0.0666667	2.8785	0.666667	2.93679	0.0666667	2.91365	0.133333	2.88217	0	1	834	333.333	1	0.866667
1	8	1	46	Gain cue, gain target	3.07344	0.466667	2.98333	0.4	2.86048	0.3	2.96317	0	3.14313	0.733333	3.0082	0.166667	1	2363	2066.67	1	0.0333333
1	8	1	47	Gain cue, gain target	2.862	0.333333	2.92812	0.733333	2.86173	0.133333	2.8515	0	2.8686	0.166667	2.96	0.933333	1	1306	733.333	0.6	0
1	8	1	48	Loss cue, loss target	3.33912	0.433333	3.33583	0.6	3.2525	0.666667	3.22569	0.0333333	3.03667	0.9	3.03241	0.0333333	1	756	316.667	0.866667	0
1	8	1	49	Loss cue, gain target	2.97696	0.0666667	2.87688	0.2	2.98944	0.7	3.03017	0	3.18692	0.133333	3.11286	0.766667	1	1861	1450	0.576923	0.133333
1	8	1	50	Loss cue, loss target	3.14897	0.0333333	3.015	0.133333	2.89	0.966667	2.96583	0.8	2.94104	0.2	3.04958	0.6	1	1676	1216.67	0.666667	0
1	8	1	51	Loss cue, loss target	2.78121	0.0333333	2.82259	0.0333333	2.86917	0	2.90533	0	2.96167	0.7	3.03981	0.1	0	2147	916.667	0.0666667	0
1	8	1	52	Amb cue, gain target	2.935	0.633333	2.86646	0.2	2.851	0.166667	2.98357	0.766667	2.98196	0.0666667	2.96167	0.8	1	2338	1700	0.666667	0.1
1	8	1	53	Amb cue, gain target	2.9315	0.666667	2.84692	0.133333	2.79458	0.2	2.75188	0.2	2.9248	0.166667	2.96891	0.233333	1	2237	1833.33	1	0.0333333
1	8	1	54	Loss cue, gain target	2.91893	0.0666667	2.85224	0.0333333	2.773	0	2.77976	0.3	2.87929	0.0666667	2.8975	0	1	1269	866.667	1	0
1	8	1	55	Amb cue, gain target	2.8625	0	2.94962	0.133333	2.90944	0.7	2.81667	0.1	2.805	0.333333	2.85926	0.1	1	1763	1050	1	0.133333
1	8	1	56	Gain cue, gain target	2.72333	0.2	2.75086	0.0333333	2.76567	0	2.78519	0.133333	2.84071	0.766667	2.71821	0.0666667	1	1461	716.667	1	0
1	8	1	57	Gain cue, gain target	2.84554	0.0666667	2.84389	0.7	2.70704	0.1	2.8065	0	3.009	0.833333	3.02147	0.433333	1	1471	1083.33	1	0
1	8	1	58	Amb cue, loss target	2.86967	0.5	2.74143	0.0666667	2.76967	0	2.86333	0	3.07556	0.1	3.05533	0	1	1342	733.333	0.666667	0
1	8	1	59	Amb cue, loss target	3.018	0	2.96914	0.0333333	2.874	0.333333	2.8569	0.0333333	2.90661	0.0666667	2.81433	0	1	2037	1616.67	0.642857	0.0666667
1	8	1	60	Gain cue, gain target	2.74679	0.533333	2.91125	0.733333	2.85587	0.233333	3.028	0.833333	3.07914	0.0333333	3.1075	0	1	1892	1400	1	0
1	8	1	61	Loss cue, loss target	2.88682	0.633333	2.93841	0.266667	3.00683	0	3.02	0.733333	2.97676	0.433333	2.8605	0.666667	1	1123	616.667	0.666667	0
1	8	2	62	Amb cue, gain target		1	3.20618	0.433333	3.10296	0.1	3.24543	0.233333	3.23724	0.0333333	3.20543	0.233333	1	2434	2166.67	1	0.0333333
1	8	2	63	Gain cue, gain target	2.97554	0.0666667	3.06385	0.133333	3.075	0.333333	3.03533	0	3.08	0.0333333	3.296	0.833333	1	2743	2116.67	0.482759	0.0333333
1	8	2	64	Loss cue, gain target	3.03	0.466667	3.13235	0.433333	3.06056	0.7	3.10806	0.4	3.14393	0.533333	3.185	0.7	1	1024	333.333	0.533333	0
1	8	2	65	Gain cue, loss target	3.19533	0	3.25786	0.766667	3.07875	0.2	3.1512	0.166667	3.19857	0.766667	3.01071	0.0666667	0	957	283.333	1	0.433333
1	8	2	66	Gain cue, gain target		1	3.0825	0.933333	2.94955	0.633333	2.6955	0	2.77647	0.433333	3.00667	0	1	1972	1650	0.619048	0.3
1	8	2	67	Amb cue, gain target	2.88286	0.533333	2.77795	0.266667	2.734	0	2.79833	0	2.83621	0.0333333	2.90031	0.466667	1	859	516.667	1	0.1
1	8	2	68	Loss cue, gain target		1	2.88029	0.433333	3.01946	0.0666667	3.00786	0.3	2.77339	0.0666667	2.927	0	1	2522	2216.67	0.931034	0.0333333
1	8	2	69	Amb cue, loss target	2.86017	0.0333333	2.94531	0.466667	2.93813	0.2	2.79865	0.133333	3.03569	0.0333333	2.9619	0.0333333	1	1139	900	1	0.1
1	8	2	70	Gain cue, gain target	2.827	0.166667	2.8719	0.0333333	2.88517	0.0333333	2.85043	0.233333	3.00196	0.0666667	2.85212	0.133333	1	874	166.667	0.724138	0.0333333
1	8	2	71	Loss cue, loss target	3.04767	0.5	2.89103	0.0333333	2.76	0.933333	2.83531	0.466667	2.70293	0.0333333	2.7625	0.8	1	1600	1133.33	1	0.0666667
1	8	2	72	Loss cue, loss target	3.15333	0.6		1		1	3.20313	0.733333	3.03167	0.9		1	1	1400	950	0.966667	0
1	8	2	73	Gain cue, loss target	2.975	0	2.94167	0.8	2.82741	0.0333333	2.82818	0.633333	2.97909	0.266667	2.984	0.833333	1	924	550	1	0.0666667
1	8	2	74	Loss cue, loss target	2.79841	0.266667	2.76324	0.433333	2.92588	0.433333	2.87692	0.133333	3.01	0.666667	2.82617	0	1	1929	1816.67	1	0
1	8	2	75	Gain cue, gain target	2.95381	0.3	2.97911	0.0666667	3.02586	0.0333333	2.99278	0.7	3.0956	0.166667	2.91929	0.3	1	1877	1466.67	0.846154	0.133333
1	8	2	76	Loss cue, loss target	2.87817	0	2.87717	0.233333	3.0025	0.666667	2.88033	0	2.92143	0.766667	2.8932	0.166667	1	2094	1366.67	0.633333	0
1	8	2	77	Gain cue, loss target		1	3.11833	0.8	3.30896	0.2	3.385	0.8	3.68833	0.9		1	1	2539	2450	1	0.0333333
1	8	2	78	Amb cue, loss target	2.97867	0	3.01414	0.0333333	2.94056	0.7	2.93423	0.133333	2.92389	0.1	3.02619	0.3	1	2131	1850	0.413793	0.0333333
1	8	2	79	Loss cue, loss target	3.00867	0	2.795	0.933333	2.84232	0.0666667	2.76614	0.266667	3.03773	0.633333	2.8855	0	1	2005	1666.67	1	0.3
1	8	2	80	Loss cue, gain target	2.83594	0.466667	2.9819	0.0333333	2.89306	0.4	2.99154	0.566667	2.84042	0.2	2.99714	0.766667	1	2316	1400	0.233333	0
1	8	2	81	Loss cue, gain target	3.00575	0.333333	2.90037	0.1	2.93063	0.733333	2.955	0.0666667	2.90269	0.133333	2.95917	0.8	0	1326	683.333	0.846154	0.133333
1	8	2	82	Amb cue, gain target	3.0385	0.333333	2.97633	0.5	2.905	0.966667	2.9044	0.166667	2.73111	0.7	2.85548	0.3	1	1855	1550	1	0.833333
1	8	2	83	Loss cue, loss target	2.94052	0.0333333	3.02558	0.133333	2.9776	0.166667	3.0445	0.666667	2.8616	0.166667	3.1125	0.933333	1	1028	466.667	0.9	0
1	8	2	84	Gain cue, loss target	2.81833	0.8	2.8025	0.333333	2.72286	0.766667	2.91983	0.0333333	2.97224	0.0333333	3.00786	0.3	1	1731	1016.67	0.448276	0.0333333
1	8	2	85	Gain cue, loss target	2.80464	0.533333	2.81518	0.0666667	2.78156	0.466667	2.9555	0.333333	3.04229	0.2	3.03833	0.7	1	887	433.333	0.8	0
1	8	2	86	Amb cue, loss target	2.71111	0.4	2.92763	0.366667	2.88967	0	2.917	0	2.97125	0.0666667	2.88912	0.433333	1	929	500	1	0
1	8	2	87	Loss cue, gain target	2.82604	0.2	2.93222	0.7	2.723	0	2.81397	0.0333333	2.83793	0.0333333	2.93917	0.4	1	1034	583.333	1	0
1	8	2	88	Gain cue, loss target	2.60792	0.2	2.70607	0.0666667	2.69773	0.633333	2.8063	0.233333	2.7678	0.166667	2.82283	0	1	1601	1283.33	0.966667	0
1	8	2	89	Gain cue, loss target	2.8065	0.666667	2.84786	0.533333	2.75925	0.333333	3.015	0.933333	3.13	0.966667	2.67	0.933333	1	1762	1233.33	0.586207	0.0333333
1	8	2	90	Loss cue, loss target	2.84224	0.0333333	2.82895	0.366667	2.81138	0.0333333	2.83909	0.266667	2.92346	0.566667	2.82023	0.266667	1	1945	1500	1	0.0333333
1	8	2	91	Loss cue, loss target	2.82682	0.633333	2.92517	0.0333333	2.83224	0.0333333	2.84632	0.366667	2.84053	0.366667	2.77722	0.4	1	1974	1716.67	0.966667	0
1	8	2	92	Loss cue, gain target	2.86176	0.433333	2.87844	0.466667	2.93683	0	3.07327	0.133333	3.09971	0.433333	3.13333	0	1	895	266.667	0.862069	0.0333333
1	8	2	93	Gain cue, gain target	2.85654	0.133333	2.89091	0.633333	2.84727	0.266667	2.67783	0	2.79121	0.0333333	3.00929	0.533333	1	996	450	1	0.4
1	8	2	94	Loss cue, loss target	2.9176	0.166667	2.83607	0.0666667	2.8834	0.166667	2.90591	0.633333	2.82696	0.0666667	2.823	0.666667	1	848	366.667	0.9	0.666667
1	8	2	95	Loss cue, gain target	2.6685	0	2.77466	0.0333333	2.84176	0.433333	2.73788	0.133333	2.90937	0.733333	2.725	0.0333333	1	1396	866.667	1	0.0333333
1	8	2	96	Loss cue, loss target	2.6796	0.166667	2.70038	0.133333	2.74773	0.633333	2.88395	0.366667	2.77964	0.0666667	2.84431	0.0333333	1	2144	1750	1	0.333333
1	8	2	97	Loss cue, loss target	2.77393	0.0666667	2.84543	0.233333	3.01386	0.266667	2.88086	0.0333333	2.9065	0.666667	2.90773	0.266667	1	1128	683.333	1	0
1	8	2	98	Amb cue, gain target	2.939	0.666667	2.86773	0.266667	2.88793	0.0333333	2.75846	0.133333	2.855	0.7	2.81333	0.8	1	1152	416.667	0.592593	0.1
1	8	2	99	Loss cue, loss target	2.76824	0.433333	2.73828	0.0333333	2.75103	0.0333333	3	0.666667	2.83759	0.0333333	2.89833	0.8	1	1559	1200	1	0
1	8	2	100	Gain cue, gain target	2.85625	0.733333	2.81521	0.2	2.83267	0	2.78567	0	2.83478	0.233333	2.92045	0.633333	1	1948	1816.67	1	0
1	8	2	101	Loss cue, loss target	2.82462	0.133333	2.8925	0.933333	3.07385	0.133333	2.58	0.4	2.79077	0.566667	2.74714	0.0666667	1	879	666.667	1	0.4
1	8	2	102	Amb cue, gain target	2.8078	0.166667	2.84207	0.0333333	2.85333	0	2.76	0	2.779	0.333333	2.83429	0.533333	1	1050	650	0.6	0.166667
1	8	2	103	Gain cue, gain target	2.78	0.8	2.79293	0.0333333	2.72848	0.233333	2.919	0.666667	3.05704	0.1	2.95232	0.0666667	1	1795	1516.67	0.785714	0.0666667
1	8	2	104	Gain cue, gain target	3.09	0.9	2.82	0.0666667	2.8725	0.666667	2.8655	0	2.87019	0.1	2.94682	0.633333	1	901	483.333	0.642857	0.0666667
1	8	2	105	Gain cue, gain target	2.81591	0.266667	2.73466	0.0333333	2.7795	0	2.7545	0	2.79185	0.1	2.881	0.666667	1	2009	966.667	0.0740741	0.1
1	8	2	106	Amb cue, loss target	2.6715	0	2.76143	0.766667	2.8098	0.166667	3.00143	0.0666667	2.85833	0.9	2.96661	0.0666667	1	2299	1100	0.423077	0.133333
1	8	2	107	Loss cue, loss target	2.83259	0.0333333	2.77437	0.2	2.77571	0.766667	2.70633	0	2.77466	0.0333333	2.794	0.333333	1	1751	700	0.26087	0.233333
1	8	2	108	Loss cue, gain target	2.75604	0.2	2.89625	0.733333	2.90042	0.2	2.96052	0.0333333	2.96565	0.233333	2.76643	0.3	1	2006	1500	1	0.0333333
1	8	2	109	Amb cue, loss target	2.8435	0.666667	2.83333	0.3	2.89483	0.0333333	2.83086	0.0333333	3.02893	0.0666667	2.92	0.666667	1	2388	1900	0.333333	0.2
1	8	2	110	Gain cue, gain target	2.904	0.833333	2.83444	0.1	2.8195	0	2.87967	0	2.93069	0.0333333	2.865	0.8	1	1006	483.333	0.678571	0.0666667
1	8	2	111	Amb cue, loss target	2.88375	0.0666667	2.90375	0.0666667	2.825	0.966667	2.7904	0.166667	2.77845	0.0333333	2.72192	0.566667	1	1051	733.333	0.827586	0.0333333
1	8	2	112	Gain cue, loss target	2.81172	0.0333333	2.835	0.333333	2.72482	0.0666667	2.74346	0.133333	2.87357	0.766667	2.71472	0.4	1	2135	1533.33	0.966667	0
1	8	2	113	Amb cue, loss target	2.7045	0	2.72536	0.0666667	2.74962	0.133333	2.72167	0.7	2.83132	0.366667	2.93231	0.133333	1	2747	2450	0.965517	0.0333333
1	8	2	114	Loss cue, loss target	2.795	0.733333	2.7081	0.0333333	2.86115	0.566667	2.89875	0.2	2.88638	0.0333333	2.886	0	1	2031	1566.67	0.965517	0.0333333
1	8	2	115	Gain cue, gain target	2.63554	0.0666667	2.74276	0.0333333	2.902	0.833333	2.79333	0	2.85138	0.0333333	2.91438	0.2	1	1686	1200	0.592593	0.1
1	8	2	116	Amb cue, gain target	2.89136	0.266667	2.76155	0.0333333	2.88867	0	2.87196	0.0666667	2.87724	0.0333333	2.87643	0.0666667	1	2122	1566.67	0.5	0.133333
1	8	2	117	Loss cue, loss target	3.017	0	2.9081	0.0333333	2.82643	0.766667	2.88417	0.2	2.99139	0.4	2.99773	0.633333	1	796	316.667	0.827586	0.0333333
1	8	2	118	Gain cue, gain target	2.8135	0.666667	2.77675	0.333333	2.70328	0.0333333	2.83571	0.0666667	2.90741	0.0333333	3.01625	0.866667	1	2243	1916.67	0.857143	0.533333
1	8	2	119	Gain cue, gain target	2.90667	0.9	2.86333	0.3	2.86172	0.0333333	2.87577	0.566667	2.92362	0.0333333	2.95328	0.0333333	1	2340	1950	0.576923	0.133333
1	8	2	120	Gain cue, gain target	3.04591	0.633333	3.03306	0.4		1	3.06636	0.633333	2.87775	0.333333	2.93883	0	1	1531	983.333	1	0.133333
1	8	2	121	Gain cue, gain target	3.15071	0.766667	2.98295	0.266667	3.01033	0.5	2.90969	0.466667	2.96071	0.766667	2.90391	0.233333	1	1538	1016.67	1	0
1	8	2	122	Amb cue, gain target	2.67	0.9	2.7164	0.166667	2.6658	0.166667	2.86167	0.8	2.80724	0.0333333	3.01283	0	0	2254	2716.67	0.8	0.666667
1	8	3	123	Loss cue, loss target	2.97095	0.3	3.0413	0.233333	3.02125	0.0666667	3.165	0.433333	3.06017	0.0333333	2.91733	0	1	2383	2083.33	1	0.0333333
1	8	3	124	Gain cue, loss target	3.06143	0.3	3.19687	0.2	2.9926	0.166667		1	3.315	0.833333		1	1	710	250	1	0.166667
1	8	3	125	Loss cue, loss target	3.1225	0.733333	3.00932	0.266667	3.02269	0.133333	3.185	0.866667	3.0355	0.333333	2.9835	0.333333	1	1715	1383.33	1	0
1	8	3	126	Amb cue, gain target	3.00214	0.766667	3.02833	0.1	2.99033	0	3.03867	0	3.07818	0.266667		1	1	995	550	1	0
1	8	3	127	Gain cue, gain target	3.0405	0.666667	2.87362	0.0333333	2.82417	0	2.86267	0	2.92086	0.0333333	2.91054	0.0666667	1	1984	1666.67	0.966667	0
1	8	3	128	Gain cue, loss target	2.93056	0.1	2.88722	0.4	2.96086	0.0333333	2.93231	0.133333	2.85437	0.2	2.92276	0.0333333	1	2284	1916.67	0.566667	0
1	8	3	129	Gain cue, gain target	2.97828	0.0333333	3.03759	0.1	2.99886	0.266667	2.94133	0	2.92466	0.0333333	2.93412	0.433333	1	2169	1666.67	0.586207	0.0333333
1	8	3	130	Loss cue, gain target	3.18667	0.9		1	3.03357	0.533333	3.03682	0.266667	3.09773	0.633333	2.92741	0.0333333	1	1314	966.667	0.925926	0.1
1	8	3	131	Gain cue, gain target	3.27317	0	3.19741	0.0333333	3.19552	0.0333333	2.94069	0.0333333	3.05773	0.266667	3.142	0.5	1	2292	1816.67	0.592593	0.1
1	8	3	132	Loss cue, gain target	3.14308	0.566667	3.09059	0.433333		1	3.00717	0.233333	2.92875	0.0666667	3.02638	0.0333333	1	744	316.667	0.95	0.333333
1	8	3	133	Amb cue, loss target	2.81889	0.4	2.78917	0.6	2.77433	0	2.80233	0	2.86722	0.1	2.85883	0	1	868	316.667	0.566667	0
1	8	3	134	Gain cue, gain target	2.8325	0.933333	2.67404	0.133333	2.72429	0.0666667	2.67658	0.366667	2.82937	0.466667	2.88917	0.6	1	2694	2500	1	0.0333333
1	8	3	135	Loss cue, loss target	2.7975	0.533333	2.85469	0.466667	2.95017	0.0333333	3.00232	0.0666667	3.12125	0.2	3.047	0.666667	1	706	300	1	0.2
1	8	3	136	Gain cue, loss target	2.9525	0	2.9456	0.166667		1		1	2.82469	0.466667	2.8385	0.666667	1	2264	1983.33	0.346154	0.133333
1	8	3	137	Amb cue, gain target	2.861	0	2.99966	0.0333333	3.03275	0.333333	3.0719	0.0333333	3.08224	0.0333333	3.06955	0.266667	1	1751	1766.67	1	0.4
1	8	3	138	Loss cue, loss target	2.79912	0.433333	2.95482	0.0666667	2.90167	0	2.90857	0.533333	2.83533	0.5	2.83815	0.1	1	1217	583.333	0.64	0.166667
1	8	3	139	Gain cue, loss target	2.96975	0.333333	2.93575	0.333333	2.99783	0	2.975	0.0666667	3.17056	0.7	3.02071	0.533333	1	1472	1066.67	1	0.0333333
1	8	3	140	Gain cue, gain target	2.9446	0.166667	3.04857	0.766667	2.88333	0	2.98158	0.366667	3.01281	0.466667	2.90133	0	1	2369	316.667	0.7	0
1	8	3	141	Amb cue, gain target	2.97867	0	3.01232	0.0666667	3.115	0.933333	3.06095	0.3	2.89048	0.3	2.85143	0.0666667	1	1038	566.667	0.965517	0.0333333
1	8	3	142	Gain cue, gain target	2.888	0.166667	2.93075	0.333333	2.8695	0.333333	2.99864	0.633333	2.96607	0.0666667	2.97875	0.733333	1	869	433.333	0.965517	0.0333333
1	8	3	143	Amb cue, loss target	2.84367	0	2.96862	0.0333333	2.922	0	2.948	0.166667	2.942	0.833333	2.94161	0.0666667	1	1855	1566.67	1	0.2
1	8	3	144	Gain cue, gain target	2.85375	0.733333	2.92929	0.3	2.83967	0	2.98483	0.0333333	3.0825	0.733333	2.90605	0.366667	1	1219	716.667	0.6	0
1	8	3	145	Amb cue, gain target	2.90765	0.433333	2.91241	0.0333333	2.86121	0.0333333	2.89412	0.433333	3.10211	0.366667	2.90577	0.566667	1	2205	1966.67	1	0.233333
1	8	3	146	Gain cue, gain target	2.8175	0.866667	3.0115	0.333333	3.08857	0.533333	3.08267	0	3.17	0.0333333	3.21722	0.7	1	1133	416.667	1	0
1	8	3	147	Loss cue, loss target	2.88383	0	2.987	0.833333	2.795	0.3	3.19375	0.866667	2.9213	0.1	3.06917	0.8	1	2346	2000	0.586207	0.0333333
1	8	3	148	Loss cue, loss target	2.98821	0.0666667	2.97569	0.0333333	2.94	0.666667	3.0225	0.933333	2.9925	0.866667	2.92833	0	1	1571	1333.33	0.666667	0.1
1	8	3	149	Amb cue, loss target	2.95482	0.0666667	2.99229	0.2	2.94304	0.0666667	2.82883	0	2.85625	0.733333	2.96862	0.0333333	1	1429	1100	1	0.0333333
1	8	3	150	Gain cue, loss target	2.65579	0.366667	2.67352	0.1	2.76167	0	2.9681	0.0333333	2.95	0.733333	2.77789	0.366667	1	730	416.667	1	0.1
1	8	3	151	Loss cue, gain target	3.33	0.966667	3.08596	0.133333	3.03	0.1	3.1137	0.233333	3.05875	0.6	3.17417	0.6	1	1995	1833.33	0.92	0.166667
1	8	3	152	Gain cue, loss target	2.91412	0.433333	2.89446	0.0666667	2.9675	0.933333	3.13052	0.0333333	3.01069	0.0333333	3.05	0.266667	1	973	616.667	0.961538	0.133333
1	8	3	153	Loss cue, loss target	2.79676	0.433333	3.12	0.966667	2.9675	0.133333	2.91294	0.433333	2.96042	0.6	2.91375	0.466667	1	841	333.333	1	0
1	8	3	154	Gain cue, gain target	2.95161	0.0666667	2.97962	0.133333	2.96429	0.766667	2.85567	0	2.8813	0.1	3.005	0.9	1	2573	2233.33	1	0.133333
1	8	3	155	Loss cue, loss target	2.96231	0.133333	2.88966	0.0333333	2.95614	0.266667	3.076	0.833333	3.00667	0.1	3.05531	0.466667	1	1250	866.667	0.538462	0.133333
1	8	3	156	Amb cue, loss target	2.90875	0.733333	2.88155	0.0333333	3.06733	0	3.20685	0.1	3.21833	0.3	3.09914	0.0333333	1	1626	1183.33	0.545455	0.266667
1	8	3	157	Amb cue, gain target	2.8315	0.666667	2.7535	0.333333	2.68603	0.0333333	2.7675	0.133333	2.73125	0.333333	2.74345	0.0333333	1	1404	1100	1	0.0333333
1	8	3	158	Gain cue, gain target	3.33914	0.0333333	3.3075	0.133333	3.31845	0.0333333	3.58889	0.1	3.6455	0.333333	3.415	0.533333	1	1742	2250	0.884615	0.133333
1	8	3	159	Amb cue, loss target	2.88667	0.3	2.87312	0.733333	2.72946	0.0666667	2.9205	0	2.93259	0.0333333	2.99632	0.366667	1	2061	1866.67	0.964286	0.0666667
1	8	3	160	Loss cue, loss target	2.83	0.633333	2.79552	0.0333333	2.825	0	2.94071	0.533333	3.03844	0.466667	2.9475	0.666667	0	2180	2433.33	1	0.133333
1	8	3	161	Loss cue, loss target	2.8955	0.333333	3.03429	0.766667	2.901	0	2.96261	0.233333	3.188	0.833333	3.05524	0.3	1	1112	866.667	1	0
1	8	3	162	Gain cue, gain target	3.125	0.0333333	3.21452	0.3	3.0475	0.666667	3.1535	0	3.17417	0.8	2.96352	0.1	0	2507	466.667	0.0333333	0
1	8	3	163	Amb cue, gain target	2.8125	0.733333	2.96087	0.233333	2.89786	0.0666667	2.97296	0.1	3.027	0.666667	3.04647	0.433333	1	750	416.667	0.966667	0
1	8	3	164	Loss cue, loss target	3.03268	0.0666667	3.04182	0.633333	2.98433	0	3.09875	0.466667	3.0925	0.466667	3.0255	0	1	762	450	1	0.0333333
1	8	3	165	Loss cue, gain target	2.99217	0	3.04886	0.266667	3.0445	0.666667	3.041	0	3.08536	0.0666667	3.07315	0.1	1	1849	1383.33	0.965517	0.0333333
1	8	3	166	Gain cue, loss target	2.92214	0.3	2.89315	0.1	2.81467	0	2.92	0.7	3.025	0.9	2.92963	0.1	1	1405	1050	0.892857	0.0666667
1	8	3	167	Loss cue, gain target	3.01375	0.2	2.99071	0.766667	2.8432	0.166667	2.90714	0.533333	2.89867	0.5	2.83885	0.566667	1	1918	1716.67	1	0
1	8	3	168	Amb cue, gain target	2.97727	0.633333	2.87545	0.266667	2.87538	0.566667	2.985	0.433333	3.01571	0.766667	2.87333	0.3	0	0	0
1	8	3	169	Gain cue, gain target	2.9475	0.133333	3.0319	0.0333333	3.063	0.833333	3.01889	0.1	3.07833	0.9	2.958	0.333333	0	0	1350	0.833333	0
1	8	3	170	Gain cue, gain target	3.0175	0.933333	3.085	0.966667	2.92792	0.2	2.83	0.966667		1	2.99722	0.1	1	1065	666.667	1	0
1	8	3	171	Amb cue, loss target	2.84208	0.6	3.02562	0.466667	2.95067	0	3.03167	0	3.03389	0.7	3.16667	0.3	1	1840	1483.33	0.482759	0.0333333
1	8	3	172	Loss cue, gain target	2.9475	0.933333	3.2875	0.933333	3.00058	0.133333	2.88733	0	2.8962	0.166667	2.97583	0	1	919	466.667	1	0.0666667
1	8	3	173	Loss cue, loss target	2.76381	0.3	2.82687	0.733333	2.78033	0	2.86719	0.466667	3.01571	0.533333	2.82812	0.2	1	1640	1166.67	1	0.0333333
1	8	3	174	Loss cue, gain target	2.93273	0.633333	2.8525	0.0666667	2.85054	0.0666667	3.08625	0.866667	2.93586	0.0333333	2.92714	0.0666667	1	749	283.333	1	0.0333333
1	8	3	175	Loss cue, loss target		1	2.94423	0.566667	2.97483	0	3.13	0.9	3.17286	0.0666667	3.235	0.333333	1	2025	1616.67	0.586207	0.0333333
1	8	3	176	Loss cue, gain target	2.81017	0.0333333	2.90353	0.433333	2.797	0.5	2.71854	0.2	2.79667	0.1	2.88167	0.7	1	1173	566.667	0.714286	0.0666667
1	8	3	177	Loss cue, loss target	2.94417	0.2	3.025	0.866667	2.89333	0	2.98444	0.7	3.0275	0.466667	2.8515	0	1	1209	800	0.72	0.166667
1	8	3	178	Amb cue, loss target	2.87086	0.0333333	3.06655	0.0333333	3.15	0.766667	3.07603	0.0333333	3.03589	0.0666667	3.0225	0	1	1392	966.667	0.64	0.166667
1	8	3	179	Amb cue, gain target	3.1045	0.666667	3.23643	0.766667	2.94868	0.366667	3.04781	0.466667	3.2525	0.533333	2.99857	0.0666667	1	1719	1450	0.708333	0.2
1	8	3	180	Gain cue, gain target	3.765	0.966667	3.35167	0.7	3.09404	0.133333	3.06438	0.733333	3.04045	0.266667	2.98714	0.766667	1	1787	1450	0.461538	0.133333
1	8	3	181	Loss cue, loss target	3.07423	0.566667	3.18875	0.333333	3.1264	0.166667	3.05187	0.733333	3.15818	0.266667	3.06667	0.7	1	1042	516.667	1	0.0333333
1	8	3	182	Gain cue, gain target	3.05	0.0333333	3.01929	0.0666667	3.0305	0	3.12043	0.233333	3.2	0.966667	3.01844	0.466667	1	1116	866.667	1	0
1	8	3	183	Loss cue, loss target	2.965	0.133333	3.12983	0.0333333	2.914	0	3.0925	0.933333	3.00464	0.0666667	3.07429	0.766667	1	1382	950	1	0.0333333
1	8	4	184	Amb cue, gain target	3.1769	0.0333333	3.14981	0.133333	3.24023	0.266667	3.22633	0	3.18268	0.0666667	3.16875	0.733333	1	1838	2383.33	0.428571	0.0666667
1	8	4	185	Gain cue, gain target	2.92065	0.233333	2.81222	0.1	2.88286	0.3	3.11029	0.433333	3.14575	0.333333	3.02268	0.0666667	1	2693	2233.33	0.521739	0.233333
1	8	4	186	Gain cue, gain target	2.90767	0.5	2.84946	0.0666667	2.86042	0.2	2.95375	0.733333	2.877	0.166667	2.9275	0.933333	1	1279	916.667	1	0
1	8	4	187	Gain cue, loss target	2.88517	0	3.002	0.833333	2.87603	0.0333333	2.8875	0.133333	3.005	0.8	2.92674	0.233333	1	1099	750	1	0.166667
1	8	4	188	Loss cue, gain target	2.95948	0.0333333	3.02063	0.733333	2.90864	0.266667	3.0724	0.166667	3.08603	0.0333333	3.30759	0.0333333	1	876	483.333	0.766667	0
1	8	4	189	Gain cue, loss target	3.19875	0.6	3.10466	0.0333333	3.14828	0.0333333	3.12481	0.1	3.14188	0.733333	2.85714	0.533333	1	2556	300	0.466667	0
1	8	4	190	Amb cue, loss target	2.786	0.833333	2.928	0.333333	2.86545	0.633333	2.93083	0.2	2.87911	0.0666667	2.90333	0.4	1	1912	1650	1	0.1
1	8	4	191	Loss cue, loss target	2.84133	0	2.83458	0.6	2.83	0.166667	2.82069	0.0333333	2.94589	0.0666667	2.99269	0.566667	1	962	666.667	1	0.5
1	8	4	192	Gain cue, loss target	2.84875	0.733333	2.9502	0.166667	2.93069	0.0333333	3.01433	0	3.05625	0.6	2.96906	0.466667	1	1509	1366.67	1	0.0333333
1	8	4	193	Loss cue, gain target	2.89333	0.1	2.8695	0.333333	2.95357	0.766667	2.88929	0.0666667	2.94574	0.1	3.06167	0.8	1	1094	716.667	1	0
1	8	4	194	Gain cue, loss target	3.00017	0	2.9956	0.166667	3.06625	0.733333	3.10914	0.0333333	3.13052	0.0333333	3.05133	0	1	1864	1583.33	1	0.0333333
1	8	4	195	Amb cue, gain target	2.72345	0.0333333	2.90648	0.1	2.90143	0.0666667	2.91	0.7	2.80969	0.466667	2.66292	0.2	1	2469	2233.33	1	0.1
1	8	4	196	Gain cue, loss target	2.85397	0.0333333	2.825	0.9	2.80115	0.133333	2.78917	0	2.853	0.833333	2.775	0.8	1	1116	833.333	1	0
1	8	4	197	Gain cue, gain target	2.76293	0.0333333	2.72926	0.1	2.84125	0.0666667	3.005	0.2	2.94667	0.7	2.86538	0.133333	1	2365	0
1	8	4	198	Loss cue, loss target	2.93914	0.0333333	2.82292	0.6	2.83517	0	2.95696	0.0666667	2.93761	0.233333	2.86556	0.7	1	1748	1316.67	0.962963	0.1
1	8	4	199	Loss cue, gain target	2.99292	0.6	3.02605	0.366667	3.04077	0.566667	2.96875	0.466667	3.02806	0.4	3.17273	0.266667	1	1587	1383.33	1	0
1	8	4	200	Loss cue, loss target	2.7812	0.166667	2.71063	0.733333	2.8542	0.166667	3.06135	0.133333	3.0586	0.166667	2.97583	0.8	1	1837	1683.33	1	0
1	8	4	201	Gain cue, gain target	2.71346	0.133333	2.69517	0.0333333	2.70344	0.466667	2.95385	0.566667	2.93103	0.0333333	2.855	0.666667	1	1002	633.333	1	0
1	8	4	202	Gain cue, loss target	2.61448	0.0333333	2.60893	0.0666667	2.77625	0.866667	2.77518	0.0666667	2.7769	0.0333333	2.72705	0.266667	1	2317	2066.67	0.321429	0.0666667
1	8	4	203	Loss cue, loss target	2.90143	0.0666667	2.84062	0.733333	2.98881	0.3	2.89833	0	2.9275	0.933333	2.79375	0.2	1	1044	700	1	0
1	8	4	204	Amb cue, loss target	2.94	0.966667		1	2.73083	0.8	2.65288	0.133333	2.835	0.966667	2.7035	0.666667	1	861	516.667	0.538462	0.133333
1	8	4	205	Amb cue, loss target	2.69062	0.733333	2.84225	0.333333	2.76917	0	2.81937	0.733333	2.9734	0.166667	2.8835	0	1	693	466.667	1	0
1	8	4	206	Gain cue, loss target	2.66857	0.0666667	2.75845	0.0333333	2.85889	0.7	2.79625	0.466667	2.76483	0.0333333	2.8513	0.233333	1	737	366.667	0.966667	0
1	8	4	207	Loss cue, loss target	3.38083	0.2	3.02536	0.0666667	2.85125	0.866667	2.87655	0.0333333	2.95761	0.233333	3.04625	0.866667	1	1189	300	0.7	0
1	8	4	208	Gain cue, gain target	2.69147	0.433333	2.88917	0.6	2.7882	0.166667	2.989	0.666667	2.8825	0.0666667	2.89455	0.633333	1	895	450	1	0.5
1	8	4	209	Amb cue, gain target	2.79833	0.9	2.67761	0.233333	2.6472	0.166667	2.68364	0.633333	2.7975	0.4	2.74467	0	1	1715	1483.33	1	0
1	8	4	210	Amb cue, gain target	2.774	0.166667	2.7587	0.1	2.87842	0.366667	2.82767	0	2.82565	0.233333	2.86542	0.6	1	1994	2050	1	0.0333333
1	8	4	211	Gain cue, gain target	2.82233	0	2.92111	0.1	2.88938	0.733333	2.85367	0	2.84667	0.1	2.812	0.5	1	1260	916.667	1	0.0666667
1	8	4	212	Loss cue, loss target	2.66325	0.333333	2.69	0.9	2.56913	0.233333	2.56638	0.0333333	2.675	0.333333	2.599	0.5	0	735	400	0.466667	0
1	8	4	213	Loss cue, loss target	2.74107	0.0666667		1	2.77519	0.133333	2.70741	0.0333333	2.80481	0.1	3.04333	0.9	1	1769	1416.67	1	0.1
1	8	4	214	Loss cue, loss target	2.78224	0.0333333	2.75607	0.0666667	2.69808	0.566667	2.8063	0.233333	2.92321	0.0666667	3.00591	0.633333	1	1125	766.667	1	0
1	8	4	215	Loss cue, gain target	2.85117	0	2.83804	0.233333		1	2.85206	0.433333	2.905	0.8	2.82	0.166667	1	1679	1850	0.9	0
1	8	4	216	Loss cue, loss target	3.07722	0.7	3.05569	0.0333333	3.00231	0.133333	3.09667	0.9	3.12962	0.133333	2.94617	0	1	1931	1116.67	0.296296	0.1
1	8	4	217	Loss cue, loss target	2.7585	0	2.75868	0.366667	2.83286	0.766667	2.74776	0.0333333	2.88556	0.4	2.93083	0.8	1	2570	2450	1	0.0333333
1	8	4	218	Gain cue, gain target	3.03224	0.0333333	2.99667	0.5	2.90611	0.4	2.80771	0.2	2.94067	0.5	3.135	0.333333	1	1868	2083.33	1	0.0333333
1	8	4	219	Amb cue, loss target	2.901	0.833333	2.77333	0.3	2.71397	0.0333333	2.84167	0	2.9275	0.8	2.78659	0.266667	1	1403	1883.33	0.6	0
1	8	4	220	Loss cue, loss target	2.86	0.266667	2.73519	0.1	2.83571	0.766667	2.77717	0	2.844	0.833333	2.7525	0.0666667	1	1764	1316.67	1	0
1	8	4	221	Gain cue, gain target	2.8505	0.666667	2.75596	0.133333	2.67921	0.366667	2.92625	0.466667	2.86224	0.0333333	2.8865	0	1	843	250	0.928571	0.0666667
1	8	4	222	Loss cue, loss target	3.0225	0.666667	2.85638	0.0333333	2.9195	0	2.9825	0.933333	2.96	0.2	2.8325	0	1	1842	1550	0.62963	0.1
1	8	4	223	Gain cue, gain target	2.8575	0.0666667	2.88333	0.8	2.94524	0.3	2.97932	0.266667	3.10948	0.0333333	3.06233	0	1	1433	950	1	0.0333333
1	8	4	224	Loss cue, loss target	2.7287	0.1	2.67672	0.0333333	2.72409	0.266667	2.76687	0.733333	2.69466	0.0333333	2.69083	0.8	1	1647	1316.67	1	0
1	8	4	225	Gain cue, gain target	2.74292	0.6		1	2.85152	0.233333	2.83222	0.7	2.91739	0.233333	2.88727	0.266667	1	1438	1016.67	1	0.1
1	8	4	226	Amb cue, gain target	2.943	0	2.92534	0.0333333	2.83944	0.7	2.8175	0	2.80793	0.0333333	2.75417	0.8	0	2654	0
1	8	4	227	Amb cue, gain target	2.76328	0.0333333	2.71389	0.4	2.8137	0.233333	2.9475	0	2.94	0.766667	2.9778	0.166667	1	1309	916.667	1	0.0333333
1	8	4	228	Loss cue, loss target	3.08609	0.233333	2.71222	0.7	2.56567	0.5	2.75813	0.466667	2.81833	0.9	2.72643	0.0666667	1	937	616.667	1	0
1	8	4	229	Loss cue, loss target	2.901	0.666667	2.78879	0.0333333	2.85786	0.766667	2.86941	0.433333	2.72654	0.133333	2.8625	0.8	1	2176	1950	1	0
1	8	4	230	Gain cue, gain target	2.75933	0	2.88966	0.0333333	2.83033	0	2.80083	0	2.757	0.833333	2.72917	0.2	1	807	483.333	0.966667	0
1	8	4	231	Loss cue, loss target	2.80318	0.266667	2.83966	0.0333333	2.83321	0.0666667	2.81294	0.433333	2.97864	0.633333	2.895	0	1	2314	2100	1	0.0333333
1	8	4	232	Gain cue, gain target	2.75917	0.2	2.72682	0.266667	2.87562	0.733333	2.72879	0.0333333	2.76069	0.0333333	2.83367	0	1	2116	2033.33	0.482759	0.0333333
1	8	4	233	Gain cue, loss target		1	2.746	0.833333	2.6165	0	2.76172	0.0333333	2.83045	0.633333	2.91219	0.466667	1	2342	2600	0.964286	0.0666667
1	8	4	234	Amb cue, loss target	2.85	0.866667	2.73483	0.0333333	2.6852	0.166667	2.714	0	2.845	0.733333	2.67575	0.333333	1	1450	1200	1	0
1	8	4	235	Amb cue, gain target	2.59136	0.633333	2.73625	0.6	2.61017	0	2.648	0	2.7831	0.0333333	2.77267	0	1	1870	1683.33	1	0.7
1	8	4	236	Amb cue, loss target	2.83633	0	2.85155	0.0333333	2.88217	0	2.84125	0.733333	2.87575	0.333333	2.80733	0	1	1248	866.667	0.730769	0.133333
1	8	4	237	Gain cue, gain target	2.6895	0	2.6981	0.0333333	2.63543	0.233333	2.748	0.833333	2.64407	0.1	2.6505	0.666667	1	1970	300	0.566667	0
1	8	4	238	Gain cue, gain target	2.725	0.633333	2.65583	0.2	2.84583	0.8	2.70552	0.0333333		1	2.7185	0.333333	1	708	283.333	0.966667	0
1	8	4	239	Amb cue, gain target	2.6515	0.333333	2.6419	0.0333333	2.7554	0.166667	2.84183	0	2.90556	0.7	2.98125	0.733333	1	1112	783.333	1	0
1	8	4	240	Loss cue, gain target	2.71321	0.0666667	2.74897	0.0333333	2.78304	0.233333	2.77182	0.633333	2.74621	0.0333333	2.82788	0.133333	1	1396	1066.67	1	0.233333
1	8	4	241	Amb cue, loss target	2.91367	0	2.91875	0.866667	2.76167	0.1	2.68783	0	2.75034	0.0333333	2.81727	0.633333	1	1917	1950	1	0
1	8	4	242	Gain cue, gain target	2.71188	0.733333	2.71929	0.3	2.6182	0.166667	2.70321	0.0666667	2.84536	0.0666667	2.87375	0.0666667	1	1611	1200	1	0
1	8	4	243	Amb cue, loss target	2.78619	0.3	2.88595	0.3	2.77552	0.0333333	2.68386	0.266667	2.83654	0.566667	2.70891	0.233333	1	1488	1016.67	1	0
1	8	4	244	Loss cue, gain target	2.8425	0.4	3.154	0.833333	3.06889	0.7	3.02125	0.2	3.078	0.833333	2.93913	0.233333	1	2175	1866.67	1	0
1	9	1	1	Loss cue, loss target	3.13065	0.233333	3.18224	0.0333333	3.128	0.666667	3.26885	0.133333	3.085	0.0333333	3.00717	0	0	0	966.667	0.266667	0
1	9	1	2	Loss cue, loss target	2.93568	0.266667	2.92207	0.0333333	2.89444	0.7	3.03913	0.233333	3.02672	0.0333333	2.973	0	1	1641	783.333	0.586207	0.0333333
1	9	1	3	Amb cue, loss target	2.82328	0.0333333	2.81379	0.0333333	2.84895	0.366667	2.92967	0	2.93328	0.0333333	2.91769	0.566667	1	2044	233.333	0.633333	0
1	9	1	4	Gain cue, gain target	2.90067	0	2.93071	0.0666667	2.946	0	3.135	0.9	3.10018	0.0666667	3.05964	0.0666667	0	1406	666.667	1	0.0333333
1	9	1	5	Gain cue, loss target	3.02367	0	2.97534	0.0333333	2.97111	0.7	3.12654	0.133333	2.99571	0.0666667	2.9675	0.333333	1	2165	1083.33	0.5	0.133333
1	9	1	6	Amb cue, loss target	2.82933	0	2.84569	0.0333333	2.82969	0.466667	2.91921	0.366667	2.89839	0.0666667	2.858	0	1	1252	500	1	0
1	9	1	7	Gain cue, gain target	2.85117	0	2.91672	0.0333333	2.85409	0.633333	3.01577	0.133333	2.95833	0.5	2.92017	0	1	2485	1750	0.633333	0
1	9	1	8	Loss cue, loss target	2.81583	0	2.86259	0.0333333	2.84278	0.7	2.86021	0.2	3.00625	0.866667	2.89821	0.0666667	1	2335	1766.67	0.633333	0
1	9	1	9	Gain cue, gain target	2.91933	0	2.85121	0.0333333	2.84222	0.7	3.0528	0.166667	2.94534	0.0333333	2.87125	0.733333	1	2403	2066.67	1	0.0333333
1	9	1	10	Loss cue, loss target	2.88633	0	2.87232	0.0666667	2.89214	0.766667	2.87167	0	2.93845	0.0333333	2.90804	0.233333	1	1763	33.3333	0.666667	0
1	9	1	11	Gain cue, gain target	2.96167	0.2	2.84414	0.0333333	2.80105	0.366667	2.87517	0	2.81957	0.233333	2.78417	0.4	1	2871	1366.67	0.5	0.0666667
1	9	1	12	Gain cue, gain target	2.8154	0.166667	2.84862	0.0333333	2.82333	0	2.89241	0.0333333	3.006	0.833333	2.8935	0	1	2008	716.667	0.3	0
1	9	1	13	Amb cue, gain target	2.8431	0.0333333	2.80895	0.366667	2.84683	0	2.675	0.966667	2.9942	0.166667	2.89	0.8	1	1948	1416.67	0.478261	0.233333
1	9	1	14	Gain cue, loss target	2.84933	0	2.8105	0.333333	2.8535	0	2.84917	0	2.91914	0.0333333	2.92967	0	1	2264	266.667	0.9	0
1	9	1	15	Amb cue, gain target	2.91667	0.7	2.92379	0.0333333	2.8495	0	2.7955	0	2.75969	0.466667	2.91921	0.366667	1	2250	1883.33	1	0
1	9	1	16	Loss cue, loss target	2.85571	0.766667	2.75058	0.133333	2.92375	0.733333	2.9335	0	3.01655	0.0333333	2.88	0.833333	1	2625	1816.67	0.566667	0
1	9	1	17	Loss cue, gain target	2.85967	0	2.9214	0.166667	2.80444	0.7	2.924	0.666667	2.79607	0.0666667	2.75929	0.766667	1	3109	1433.33	0.4	0
1	9	1	18	Gain cue, gain target	2.84683	0	2.86034	0.0333333	2.8525	0.333333	2.92804	0.0666667	2.9505	0.666667	3.0245	0.333333	1	1583	1033.33	0.321429	0.0666667
1	9	1	19	Gain cue, gain target	2.83567	0	2.81397	0.0333333	2.8465	0	2.89167	0.6	3.01765	0.433333	2.85917	0	1	1320	300	0.733333	0
1	9	1	20	Gain cue, gain target	2.81982	0.0666667	2.91362	0.0333333	2.88905	0.3	2.93138	0.0333333	2.99393	0.0666667	3.01417	0.8	1	1629	866.667	1	0.133333
1	9	1	21	Gain cue, gain target	2.885	0	2.84886	0.266667	2.87672	0.0333333	2.96483	0.0333333	3.00138	0.0333333	2.99583	0	1	2390	1050	0.0357143	0.0666667
1	9	1	22	Gain cue, gain target	2.89531	0.466667	2.8985	0.333333	2.77056	0.7	2.93604	0.2	2.84034	0.0333333	2.81533	0	1	2080	1533.33	1	0
1	9	1	23	Loss cue, loss target	2.84733	0	2.80948	0.0333333	2.83045	0.633333	3.02474	0.366667	2.98431	0.0333333	2.966	0	1	2689	2116.67	1	0.0333333
1	9	1	24	Loss cue, gain target	2.8845	0	2.94345	0.0333333	2.91286	0.766667	2.88204	0.1	2.86328	0.0333333	2.8325	0	1	1992	1500	1	0.166667
1	9	1	25	Loss cue, loss target	2.93383	0	2.91586	0.0333333	2.82067	0	2.8175	0.666667	2.93062	0.2	2.80383	0	0	0	2683.33	1	0.4
1	9	1	26	Gain cue, gain target	2.86433	0	2.83655	0.0333333	2.85643	0.766667	2.9802	0.166667	2.86518	0.0666667	2.976	0.833333	1	2910	2483.33	0.95	0.333333
1	9	1	27	Loss cue, gain target	2.98967	0.5	2.92362	0.0333333	2.86714	0.533333	2.98737	0.366667	2.91276	0.0333333	2.94	0.866667	1	1970	983.333	1	0
1	9	1	28	Loss cue, loss target	2.87759	0.1	2.85923	0.133333	2.9825	0.866667	2.92431	0.0333333	2.86207	0.0333333	2.91483	0	1	1780	1200	0.740741	0.1
1	9	1	29	Amb cue, loss target	2.935	0.333333	3.01586	0.0333333	2.93667	0	2.97929	0.0666667	2.956	0.333333	2.9075	0	1	1648	1183.33	1	0
1	9	1	30	Amb cue, gain target	2.8435	0	2.83054	0.0666667	3.04	0.9	2.975	0.0666667	3.01229	0.2	3.11	0.933333	1	1004	266.667	0.833333	0
1	9	1	31	Gain cue, gain target	3.00533	0	2.93948	0.0333333	2.84929	0.766667	3.04185	0.1	2.99259	0.0333333	2.95548	0.3	1	1668	533.333	1	0.0333333
1	9	1	32	Loss cue, loss target	2.772	0	2.7588	0.166667	2.871	0.666667	2.8587	0.233333	2.96188	0.2	2.82833	0.9	1	1880	1583.33	1	0
1	9	1	33	Loss cue, loss target	2.95115	0.133333	2.80603	0.0333333	2.783	0	2.84786	0.766667	2.94	0.966667	2.93045	0.266667	1	2897	2266.67	1	0.0333333
1	9	1	34	Loss cue, gain target	2.89707	0.0333333	2.91261	0.233333	2.95259	0.1	3.018	0	3.02259	0.0333333	2.94967	0	1	3282	2566.67	0.964286	0.0666667
1	9	1	35	Loss cue, gain target	3.17183	0	3.08717	0.233333	2.98923	0.133333	2.97617	0	3.00276	0.0333333	3.04183	0	1	2852	1900	0.551724	0.0333333
1	9	1	36	Gain cue, loss target	2.7654	0.166667	2.995	0.666667	2.84267	0	2.76833	0	2.79552	0.0333333	2.92833	0.8	1	2781	2316.67	1	0.0333333
1	9	1	37	Gain cue, loss target	2.88172	0.0333333	2.80241	0.0333333	2.6935	0.333333	2.84333	0	2.80983	0.0333333	2.76571	0.766667	1	1519	966.667	0.65	0.333333
1	9	1	38	Loss cue, loss target	3.06433	0	2.955	0.0333333	2.92446	0.0666667	3.025	0.733333	2.98534	0.0333333	2.91517	0	1	2065	1383.33	0.26087	0.233333
1	9	1	39	Amb cue, loss target	3.02017	0	2.94536	0.0666667	2.93109	0.233333	2.96667	0	2.96017	0.0333333	2.855	0.966667	0	0	1233.33	0.56	0.166667
1	9	1	40	Amb cue, gain target	2.752	0	2.7269	0.0333333	2.60208	0.6	2.8287	0.233333	2.75052	0.0333333	2.756	0	1	1916	1166.67	0.818182	0.266667
1	9	1	41	Loss cue, gain target	2.8585	0	2.80615	0.133333	2.86659	0.266667	2.85483	0	2.88948	0.0333333		1	1	1208	616.667	1	0
1	9	1	42	Gain cue, loss target	2.84844	0.466667	2.893	0.5	2.75617	0	2.75625	0.866667	2.8698	0.166667	2.73917	0	1	2749	1900	0.73913	0.233333
1	9	1	43	Amb cue, loss target	3.01056	0.7	2.95231	0.133333	2.80568	0.266667	2.93567	0	2.93759	0.0333333	2.95483	0	1	2275	1633.33	0.655172	0.0333333
1	9	1	44	Amb cue, loss target	2.82633	0	2.73569	0.0333333	2.6595	0	2.65687	0.733333	2.9268	0.166667	2.872	0	1	2058	1350	0.62069	0.0333333
1	9	1	45	Gain cue, gain target	3.03683	0	3.01724	0.0333333	2.9735	0	2.985	0	2.96827	0.133333	3.009	0.666667	1	1776	1266.67	1	0
1	9	1	46	Gain cue, loss target	2.82417	0	2.86833	0.1	2.95083	0.8	2.87367	0	2.84103	0.0333333	2.8955	0	1	2658	2150	1	0.1
1	9	1	47	Loss cue, gain target	2.9225	0	2.85069	0.0333333	2.86563	0.733333	2.8913	0.1	2.90155	0.0333333	2.865	0.633333	0	0	2333.33	0.714286	0.3
1	9	1	48	Amb cue, gain target	2.91724	0.0333333	2.82179	0.0666667	2.965	0.9	2.95214	0.0666667	2.88417	0.8	2.92605	0.366667	1	2816	1566.67	0.551724	0.0333333
1	9	1	49	Gain cue, gain target	2.86617	0	2.863	0.166667	2.93222	0.7	2.835	0.666667	2.96625	0.466667	2.799	0	1	1869	1583.33	0.7	0
1	9	1	50	Amb cue, gain target	2.90467	0	2.91741	0.1	2.78318	0.266667	2.889	0	2.90086	0.0333333		1	1	1457	616.667	0.566667	0
1	9	1	51	Amb cue, gain target	3.06167	0.7	2.84125	0.0666667	2.73395	0.366667	3.09313	0.733333	2.97724	0.0333333	2.95933	0	1	1803	1166.67	1	0
1	9	1	52	Gain cue, gain target	3.11	0.966667	3.02518	0.0666667	2.98375	0.466667	3.08929	0.3	3.04696	0.0666667	2.96625	0.866667	1	2354	2133.33	1	0.0333333
1	9	1	53	Loss cue, loss target	2.83567	0	2.8115	0.333333	2.9045	0	2.90233	0	2.8581	0.0333333	2.80933	0	1	1995	1183.33	1	0.0333333
1	9	1	54	Loss cue, loss target	3.07375	0.733333	2.95828	0.0333333	2.8726	0.166667		1	3.03667	0.1	2.924	0	1	2290	1766.67	1	0
1	9	1	55	Gain cue, loss target	2.745	0.8	2.72862	0.0333333	2.715	0.2		1		1	2.7725	0.933333	1	1782	1216.67	1	0.166667
1	9	1	56	Gain cue, loss target	2.96017	0	2.91667	0.2	3.0215	0.666667	2.98367	0	2.91293	0.0333333	2.90117	0	0	0	950	0.413793	0.0333333
1	9	1	57	Amb cue, loss target	3.08031	0.466667	3.17474	0.366667	2.99	0.3	2.821	0.333333	2.87577	0.133333	2.84	0.733333	1	2289	2050	1	0
1	9	1	58	Loss cue, loss target	2.92583	0	2.90534	0.0333333	2.857	0.333333	2.94167	0.5	2.87804	0.0666667	2.985	0.866667	1	973	250	1	0
1	9	1	59	Loss cue, loss target	2.85767	0	2.74562	0.2	2.87955	0.633333	2.85036	0.533333	2.95818	0.633333	2.808	0	1	1226	616.667	1	0.0333333
1	9	1	60	Loss cue, gain target	2.9105	0	2.86052	0.0333333	2.81571	0.766667	2.95	0.133333	2.87929	0.0666667	2.879	0.833333	1	1414	283.333	1	0
1	9	1	61	Loss cue, loss target	2.9025	0.866667	2.81534	0.0333333	2.68944	0.4	2.955	0.866667	2.83339	0.0666667	2.70833	0.8	1	2266	1766.67	0.633333	0
1	9	2	62	Gain cue, loss target		1	2.84808	0.566667	2.82143	0.3	2.89167	0.7		1		1	1	1612	750	1	0.1
1	9	2	63	Loss cue, loss target	2.53688	0.2		1	2.427	0.666667	2.29938	0.733333		1		1	1	2638	0
1	9	2	64	Gain cue, gain target	2.60481	0.1	2.61563	0.2		1	2.65719	0.466667	2.61031	0.466667	2.6075	0.933333	0	0	716.667	0.2	0.5
1	9	2	65	Loss cue, gain target		1	2.51	0.6	2.395	0.8		1		1		1	1	1782	1650	0.5	0.866667
1	9	2	66	Loss cue, loss target	2.56958	0.6	2.5569	0.3	2.5645	0.666667	2.35	0.933333		1		1	1	1496	0
1	9	2	67	Loss cue, gain target	2.4612	0.166667	2.431	0.833333	2.51278	0.7	2.45643	0.766667		1	2.381	0.666667	1	2631	2016.67	0.642857	0.0666667
1	9	2	68	Loss cue, loss target	2.50938	0.466667	2.43833	0.2		1	2.44	0.966667	2.56763	0.366667		1	1	862	233.333	0.666667	0
1	9	2	69	Amb cue, loss target	2.6637	0.1	2.6246	0.166667	2.69219	0.466667		1		1		1	1	1181	600	1	0.133333
1	9	2	70	Gain cue, gain target	2.5518	0.166667	2.704	0.5		1		1		1	2.62353	0.433333	1	2425	0
1	9	2	71	Amb cue, loss target	2.55023	0.266667	2.56214	0.3	2.3275	0.933333	2.205	0.933333	2.47214	0.766667	2.57065	0.233333	1	2589	2066.67	0.928571	0.0666667
1	9	2	72	Loss cue, gain target	2.445	0.6	2.39107	0.533333		1		1		1	2.52	0.966667	1	2609	0
1	9	2	73	Gain cue, gain target	2.48714	0.533333	2.41944	0.4	2.36917	0.8	2.49708	0.6		1	2.58143	0.766667	1	1565	0
1	9	2	74	Amb cue, gain target	2.66833	0.9	2.55929	0.533333	2.53375	0.866667		1		1		1	1	1180	616.667	1	0.0333333
1	9	2	75	Loss cue, loss target	2.49083	0.4	2.5862	0.166667	2.5675	0.2	2.55114	0.266667	2.375	0.966667	2.57864	0.633333	1	1568	0
1	9	2	76	Loss cue, loss target	2.565	0.766667	2.51167	0.3		1	2.53333	0.4	2.53685	0.1	2.591	0.833333	1	1212	950	0.833333	0.8
1	9	2	77	Loss cue, loss target	2.64091	0.266667	2.66762	0.3	2.625	0.666667		1	2.571	0.833333		1	1	2121	1783.33	0.413793	0.0333333
1	9	2	78	Loss cue, loss target		1	2.38625	0.866667		1	2.62143	0.533333	2.48625	0.333333	2.55292	0.6	0	0	2016.67	0.833333	0
1	9	2	79	Loss cue, gain target	2.76714	0.766667	2.6035	0.333333		1	2.60133	0.5	2.39333	0.9		1	1	791	300	0.333333	0
1	9	2	80	Gain cue, loss target		1		1	2.835	0.933333		1	2.367	0.833333	2.37806	0.4	1	1288	766.667	1	0.966667
1	9	2	81	Amb cue, loss target	2.695	0.366667		1	2.5825	0.933333		1		1		1	1	1609	0
1	9	2	82	Loss cue, gain target	2.52	0.866667	2.48182	0.633333	2.41825	0.333333		1	2.57333	0.9		1	1	2000	1616.67	1	0.1
1	9	2	83	Gain cue, loss target	2.86883	0	2.78196	0.0666667	2.60531	0.466667		1	2.56115	0.566667		1	1	1602	0
1	9	2	84	Gain cue, gain target	2.41935	0.233333	2.43091	0.266667	2.47722	0.7	2.438	0.833333		1	2.51033	0.5	1	1916	1633.33	1	0.1
1	9	2	85	Gain cue, gain target	2.55932	0.266667		1		1		1	2.31583	0.8		1	1	1312	716.667	0.966667	0
1	9	2	86	Loss cue, loss target	2.3225	0.666667	2.50429	0.766667		1		1		1		1	1	1874	0
1	9	2	87	Gain cue, loss target	2.51214	0.533333		1		1	2.525	0.833333	2.6275	0.4	2.7675	0.933333	1	1937	1650	0.952381	0.3
1	9	2	88	Amb cue, gain target	2.70071	0.533333	2.74875	0.466667		1		1		1		1	1	2602	2016.67	0.875	0.733333
1	9	2	89	Loss cue, loss target	2.6525	0.266667	2.52833	0.3		1		1		1	2.53571	0.766667	1	1060	583.333	1	0
1	9	2	90	Loss cue, gain target	2.64704	0.1	2.5775	0.333333		1	2.39179	0.533333	2.6	0.833333		1	1	1131	533.333	1	0
1	9	2	91	Gain cue, loss target		1	2.685	0.933333	2.5425	0.866667	2.49167	0.3	2.44833	0.5		1	1	1985	1633.33	0.2	0.833333
1	9	2	92	Amb cue, gain target		1		1	2.28375	0.866667		1		1		1	1	1072	0
1	9	2	93	Amb cue, gain target		1		1		1		1		1		1	1	2758	1516.67	0.217391	0.233333
1	9	2	94	Loss cue, loss target	2.9505	0	2.88587	0.233333	2.935	0.433333	3.00125	0.6	2.87586	0.0333333	2.85	0.0666667	1	2033	1283.33	0.681818	0.266667
1	9	2	95	Gain cue, gain target	2.7595	0	2.8358	0.166667	3.0275	0.933333	2.90089	0.0666667	2.845	0.0666667	2.935	0.9	1	1075	466.667	1	0
1	9	2	96	Loss cue, gain target	2.7705	0	2.769	0.666667	2.86192	0.133333	2.825	0.5	2.89656	0.466667	2.78617	0	1	1705	1266.67	0.482759	0.0333333
1	9	2	97	Gain cue, gain target	2.71545	0.266667	2.6869	0.0333333	2.90667	0.8	2.882	0	2.86154	0.133333	2.96625	0.733333	1	2102	1650	1	0.0666667
1	9	2	98	Loss cue, loss target	2.76233	0	2.81125	0.866667	2.83467	0.5	2.95083	0.8	2.74071	0.0666667	2.555	0.933333	1	973	250	1	0.0333333
1	9	2	99	Loss cue, loss target	2.90933	0	2.92043	0.233333	2.97562	0.733333	2.90083	0	2.91341	0.266667	2.93278	0.7	1	1889	1433.33	1	0
1	9	2	100	Amb cue, loss target	2.87433	0	2.91017	0.0333333	2.814	0.666667	2.9295	0.333333	2.82457	0.233333	2.90611	0.7	1	1696	1183.33	1	0
1	9	2	101	Amb cue, loss target	2.82133	0	2.825	0.1	2.87154	0.566667	2.88587	0.233333	2.89596	0.133333	2.85111	0.1	1	940	300	1	0
1	9	2	102	Gain cue, gain target	2.60133	0	2.57741	0.0333333	2.61517	0	2.57833	0	2.6775	0.933333	2.71167	0.1	1	2051	1616.67	1	0
1	9	2	103	Gain cue, loss target	2.8275	0	2.77276	0.0333333	2.764	0.166667	2.9425	0.733333	2.82707	0.0333333	2.7865	0.666667	1	2889	1166.67	0.4	0
1	9	2	104	Amb cue, loss target	2.90083	0	2.90966	0.0333333	2.79955	0.633333	3.0281	0.3	2.91276	0.0333333	2.84429	0.766667	0	2430	2066.67	0.466667	0
1	9	2	105	Amb cue, loss target	3.10327	0.133333	2.90241	0.0333333	2.74107	0.533333	2.941	0.5	2.77431	0.0333333		1	1	1482	1000	0.966667	0
1	9	2	106	Gain cue, gain target	2.75667	0.7	2.995	0.966667		1	2.933	0.833333	2.89286	0.766667		1	1	1076	33.3333	1	0
1	9	2	107	Amb cue, loss target	3.12638	0.0333333	2.89828	0.0333333	3.0206	0.166667	3.12676	0.433333	3.25767	0.5	3.212	0	1	2006	1466.67	0.307692	0.133333
1	9	2	108	Amb cue, gain target	2.81722	0.4	3.03036	0.533333	2.876	0	2.795	0.5	2.90639	0.4	2.83367	0	1	1521	1116.67	1	0.0666667
[truncated: 13,215 more rows]

## Sheet: Raw data Questionnaires
Experiment	Subject	Age	Gender	LOT-R Item 1	LOT-R Item 2	LOT-R Item 3	LOT-R Item 4	LOT-R Item 5	LOT-R Item 6	LOT-R item 7	LOT-R Item 8	LOT-R Item 9	LOT-R Item 10	COS Item 1	COS Item 2	COS Item 3	COS Item 4	COS Item 5	COS Item 6	COS Item 7	COS Item 8	COS Item 9	COS Item 10	COS Item 11	COS Item 12	COS Item 13	COS Item 14	COS Item 15	COS Item 16	COS Item 17	COS Item 18	COS Item 19	COS Item 20	COS Item 21	COS Item 22	COS Item 23	COS Item 24	COS Item 25	COS Item 26	COS Item 27	COS Item 28	COS Item 29	COS Item 30	COS Item 31	COS Item 32	COS Item 33	COS Item 34	COS Item 35	COS Item 36
1	1	20	female	5	3	2	4	5	5	2	3	2	5	0	0	0	1	0	0	1	-1	1	0	1	0	1	-1	1	0	2	1	-2	-3	-2	0	-2	-2	-2	-2	-1	0	-1	-3	-2	-1	0	-1	1	-1
1	2	21	female	3	4	2	4	5	3	1	4	1	5	1	0	-2	0	-3	0	0	-1	1	1	0	1	0	1	1	-2	-3	-2	-2	-2	0	-2	-2	0	0	0	-1	0	1	-1	-1	-1	1	-2	2	0
1	3	19	female	4	4	2	4	5	4	2	3	2	5	1	1	2	3	-1	0	1	-1	-1	1	0	-2	0	-1	3	-2	-1	0	-3	-3	-3	-2	-2	-2	-1	0	-2	0	0	-2	-2	-1	1	-1	-1	-3
1	4	21	female	4	3	4	4	3	1	4	4	2	4	1	0	1	0	0	0	2	0	1	0	-1	1	0	0	1	0	0	0	-1	-1	-1	0	-1	0	-1	0	-1	0	-1	-1	0	-1	-2	1	0	-1
1	5	22	female	2	3	3	2	2	2	3	4	4	4	1	0	1	0	0	0	-3	0	-2	0	-2	-3	0	-2	-1	-3	-3	0	-3	-3	0	0	-1	0	0	0	0	0	0	-2	-1	-1	1	2	0	-2
1	6	21	female	4	3	3	4	5	2	3	2	2	3	1	0	0	1	0	1	0	-1	0	1	0	-2	-1	-1	0	0	-1	-1	-2	-2	0	0	-2	-1	-1	0	0	0	-1	1	-1	0	0	0	0	-1
1	7	25	female	3	4	2	4	5	4	2	4	2	5	0	3	-1	2	-2	-2	0	1	0	-2	0	2	0	-2	0	-2	2	0	-3	-2	-2	-3	-3	-2	-1	-1	-3	-1	-1	-2	0	-1	-3	1	-3	0
1	8	21	female	4	4	3	5	5	5	2	4	2	4	1	2	1	-2	-1	0	0	0	0	1	-2	-1	0	0	-1	0	-1	-1	-3	-3	-3	0	-2	-2	-3	0	-3	0	-1	0	0	0	0	-1	0	-2
1	9	21	female	4	3	2	4	5	5	2	5	2	5	2	0	-2	3	-2	-2	1	-3	0	0	0	2	1	-1	3	-1	1	-1	-2	-3	-3	-1	-2	-3	-2	0	-3	-1	-2	-1	2	0	-3	-1	1	-2
1	10	21	female	2	3	4	2	2	4	5	4	4	3	1	1	3	1	-1	-2	2	0	1	-1	1	0	-1	1	0	-2	-3	1	1	1	0	0	-1	1	1	0	0	0	1	0	0	1	2	0	0	0
1	11	20	female	4	4	3	4	4	4	3	3	2	4	0	1	0	1	-1	0	-1	0	-1	2	2	0	0	-1	2	1	1	0	-1	-2	0	0	0	0	0	0	0	0	0	-1	-1	-1	-1	1	2	-1
1	12	22	female	4	2	2	4	5	4	2	4	1	4	1	0	0	1	-1	-1	-2	-2	-2	2	-1	1	-1	-3	2	-1	3	2	1	-2	-2	-2	-3	-2	-2	-2	-2	-2	-2	-3	-2	-1	-1	-3	2	-2
1	13	23	female	2	4	3	2	4	2	2	4	2	3	1	0	-1	2	-2	-2	-2	-2	-1	-1	-2	0	-1	-1	1	-2	-3	-2	-2	-2	-2	0	-1	0	1	1	0	0	-1	-2	-2	0	0	-1	0	0
1	14	22	female	3	4	2	3	5	2	2	3	1	5	1	1	1	0	-1	0	2	0	1	0	0	-1	1	1	1	0	1	-3	1	1	1	-2	0	-2	1	0	-3	-1	-1	0	0	-1	-2	-2	0	-2
1	15	21	female	4	3	4	5	5	5	2	3	2	5	1	3	0	-1	-2	-3	-1	-2	1	1	0	0	0	1	1	-2	2	0	-3	-3	-2	1	0	0	-2	-2	-2	-2	0	1	-2	0	-3	1	2	-2
1	16	21	male	4	3	2	4	5	5	2	5	3	4	1	-1	-3	2	-3	-1	1	-2	0	1	-1	-2	-3	-1	2	-2	2	-2	-1	-2	-1	-1	0	-1	-2	-3	-2	-1	2	-2	1	1	1	-2	-2	-1
1	17	20	male	3	3	2	4	4	2	3	2	2	4	1	-2	-2	0	-3	-1	0	-2	-2	1	-1	0	0	-2	0	-2	-1	-2	-3	-3	-2	-2	-2	-1	-2	-2	-1	-2	-2	-1	0	1	0	0	0	-2
1	18	24	female	3	3	3	4	5	4	2	4	3	5	2	-2	-1	2	-3	2	0	-3	1	-1	1	1	0	0	2	-2	-2	0	0	-1	0	0	0	-1	1	1	-1	0	0	-1	0	-1	0	-3	-1	-3
1	19	19	female	3	2	4	2	5	1	2	2	1	4	-1	-3	-3	3	-3	-2	-3	-3	-3	1	0	3	-3	-3	1	-3	1	-3	-3	-3	-3	-3	-3	-3	-3	-3	-3	-3	0	-3	-3	0	-3	1	-3	-3
1	20	20	female	4	5	4	4	5	5	1	3	1	5	2	0	1	-1	0	0	-1	-1	-2	2	0	2	0	-2	1	-2	-3	0	-2	-3	-1	-2	-2	0	-2	-2	-2	-2	0	-2	-2	0	-1	1	-2	-3
1	21	20	female	5	4	3	5	5	4	2	3	1	5	1	3	3	3	1	2	0	2	0	3	0	3	-3	0	2	2	1	2	-2	-3	1	-2	-3	-2	0	-3	-1	-2	0	-3	-3	-3	-3	1	-3	2
1	23	22	female	4	5	2	4	4	2	1	4	1	4	1	1	-1	2	-2	0	-2	2	-2	1	-2	0	0	-1	2	-2	3	1	-3	-3	-1	-1	-2	-3	-2	-2	-2	-2	-2	-3	-3	-1	-3	-1	-2	-2
1	24	22	female	2	2	4	3	5	4	3	3	3	3	0	0	0	1	0	-1	-1	-1	0	0	-1	0	0	0	0	0	0	-1	-1	1	1	1	-1	1	0	1	-1	0	0	0	1	0	0	1	0	-1
1	25	20	female	3	2	3	4	5	1	3	3	2	4	0	-1	-2	2	-3	-3	-3	-2	-1	2	-2	0	-2	-2	1	-2	0	-2	-2	-2	-1	-2	-1	0	-2	0	0	-2	1	1	1	-1	-2	0	0	-2
1	26	20	female	4	3	2	5	5	4	2	3	2	5	1	2	-2	3	-2	1	-1	-3	-1	2	-2	2	-1	-3	3	-1	-3	-2	-3	-3	-1	-2	-3	-2	0	0	-2	0	-1	-2	-2	0	0	-2	0	-1
1	27	20	female	2	2	2	3	5	4	2	2	2	4	0	-2	-2	3	-3	-1	-1	-2	-1	1	-1	2	-1	-2	0	-2	0	-3	-2	-1	2	2	-3	-2	1	0	2	2	1	-2	-2	1	0	1	-2	-3
1	28	22	male	4	4	2	4	4	4	2	4	2	5	2	2	0	-1	-2	-2	-1	-2	1	2	1	2	1	1	3	0	2	-1	-2	-3	-1	-1	-2	-2	-2	-2	-1	-2	0	-3	1	1	1	1	-2	-2
1	29	21	female	3	3	2	3	5	4	2	4	2	4	1	1	-2	0	-2	-2	-2	-2	1	1	0	0	1	-1	2	-3	2	1	-3	-3	-3	-3	-3	-1	-2	-1	-1	-3	1	1	-2	1	1	-1	1	-2
1	30	26	female	4	4	2	4	5	4	1	3	1	4	1	0	1	2	1	2	3	1	1	0	0	0	1	1	2	2	-1	-1	-3	-3	0	-2	-3	0	-2	-1	-3	-1	0	0	0	-1	-3	-2	0	0
1	31	20	male	4	4	2	5	4	3	4	4	2	5	2	1	1	2	-1	-1	-2	-1	-2	1	-3	2	0	-1	1	-1	-1	-1	-2	-3	-1	0	-1	-2	2	-2	-2	0	-2	-2	-3	1	-2	1	-3	-2
1	32	20	female	3	2	2	4	5	2	1	4	1	5	1	-1	1	0	0	1	2	-1	0	0	-1	1	0	-2	0	-2	0	-2	-2	-2	-2	-2	-2	-1	-1	0	-2	-1	0	0	1	0	0	0	1	-1
2	1	23	female	3	3	3	3	5	5	2	3	3	4	0	0	0	0	0	0	1	0	0	0	0	0	0	0	0	0	0	0	0	0	0	0	0	0	2	0	0	0	0	1	1	0	0	0	0	0
2	2	21	female	3	2	3	3	4	4	2	4	3	4	1	-1	0	1	-3	2	2	-1	-1	0	-1	0	-2	-1	-1	-3	-2	-2	-2	1	1	0	-1	0	-2	0	-2	-1	-2	-1	2	1	1	-3	1	-2
2	3	21	female	3	3	2	4	5	4	2	3	2	5	0	0	0	3	0	0	-1	0	0	1	1	-2	0	0	1	0	-1	0	-3	-3	-3	-3	-2	-3	-3	-2	-1	-3	-1	-2	-1	-1	-1	0	0	-3
2	4	20	female	3	2	3	4	4	4	1	2	3	4	2	0	-2	3	-2	1	-1	-2	-1	0	1	0	0	-2	-2	2	-2	0	0	-1	-1	-1	0	-2	0	0	-1	0	0	2	0	1	-2	-1	0	-1
2	5	21	female	4	2	3	5	4	2	2	1	1	5	2	1	1	1	-3	-2	2	3	-3	1	-3	3	1	-3	2	-3	-3	-3	-3	-3	-3	-3	-3	-3	-3	-3	-3	-3	-3	3	1	-1	-3	-3	-3	-3
2	6	26	female	4	3	1	5	5	4	2	3	2	5	3	-2	2	3	-1	2	3	-3	-2	0	-2	-2	-3	-2	3	-3	-3	-3	-2	-3	0	-3	-2	-3	-2	-2	-3	-3	-3	-3	2	-3	-3	-3	-2	-3
2	7	21	female	5	3	1	4	5	4	1	4	1	4	1	0	0	2	0	1	3	-2	2	1	2	0	2	1	1	-1	2	-1	-2	-1	0	-3	-2	-2	-2	-1	-2	-1	-2	-2	-3	-1	1	1	-3	-2
2	8	23	male	4	4	1	5	5	1	1	4	1	5	3	3	2	3	2	2	-1	3	1	1	3	0	2	-1	3	2	0	1	-1	-3	-2	-3	0	-2	-2	-2	-2	-2	-1	-2	1	-2	-2	-1	-2	-2
2	9	22	female	4	5	4	4	5	2	3	5	4	5	2	-2	1	3	0	-3	-3	-3	-1	0	-3	1	0	-2	2	1	-1	0	0	-3	-1	-2	1	-1	-3	0	-2	-1	-2	0	1	-1	-3	0	2	-3
2	10	24	male	3	3	2	4	5	2	2	4	3	3	0	0	0	0	0	0	0	0	0	0	0	0	0	0	0	0	0	0	0	0	0	0	0	0	0	0	0	0	0	0	0	0	0	0	0	0
2	11	20	female	2	4	3	4	5	5	4	4	2	4	3	1	0	3	-3	-2	0	-2	-1	-2	0	1	-2	-2	2	-3	-2	-2	-3	-3	-3	-3	-3	-1	-2	-2	-2	-2	1	1	2	-1	1	-3	1	-2
2	12	21	male	4	4	2	5	5	5	2	2	5	3	0	-2	2	2	1	1	0	2	1	0	2	-2	0	1	2	1	1	1	-1	-3	-3	-2	0	-3	-2	-2	-2	-2	-1	0	-1	-2	-3	-1	-2	-1
2	13	23	male	4	2	3	4	4	5	2	4	4	3	1	1	1	-2	0	-2	2	-3	0	-3	-2	0	1	-2	3	-3	2	-2	-1	1	-2	0	-1	-1	2	-1	1	1	-1	1	1	-1	-2	-1	1	-1
2	14	20	female	1	3	5	2	5	2	4	3	5	2	0	-2	-2	2	-2	-2	-2	-2	-2	-1	-2	0	0	-2	0	0	-2	-3	2	1	0	0	-1	-2	1	0	-1	0	0	-2	1	0	-2	1	0	-3
2	15	21	female	3	3	3	3	5	3	2	4	4	4	1	1	-1	0	-1	0	0	0	-2	0	-2	-1	0	0	1	0	-2	1	-2	0	-2	-2	-2	-1	0	0	-3	0	1	-2	2	-1	-2	0	0	-2
2	16	19	female	5	3	3	4	5	5	2	4	2	5	1	1	2	2	1	2	0	-2	0	1	0	0	0	0	2	-1	1	0	-1	-2	-1	0	-2	0	0	-1	-1	-1	0	0	1	-1	1	0	0	-1
2	17	20	female	4	5	2	4	5	4	2	5	2	5	2	2	0	3	0	1	-2	-2	0	2	-1	0	0	-2	-3	1	-3	0	-3	-3	0	-2	-3	-2	-3	-2	-3	-1	-2	2	2	-3	-2	0	-3	-3
2	18	21	female	4	4	2	5	4	5	2	4	2	5	2	2	1	3	0	1	0	1	1	0	1	0	0	1	2	-1	1	-1	0	-1	-1	0	-1	-1	0	0	0	0	-2	0	0	-1	0	1	0	0
2	19	22	female	3	4	2	4	5	2	2	3	2	3	1	0	0	3	0	0	-1	0	0	0	0	-1	0	0	2	0	0	0	-1	-2	-1	1	1	0	-2	1	-2	1	-1	0	0	0	0	-1	0	-2
2	20	24	female	3	3	4	4	4	4	5	2	4	4	-2	-2	0	-2	0	0	-1	0	0	0	0	0	0	0	0	0	0	0	0	-3	-2	0	0	0	0	0	-2	0	-2	0	0	-2	0	-1	0	0
2	21	23	male	4	5	3	4	5	1	2	3	3	4	2	0	1	3	-1	-1	-1	-1	1	1	-1	2	0	-1	2	-2	-2	0	-2	-2	-2	1	-2	-1	-2	-2	-1	1	-1	0	-1	-1	-2	-1	-1	-2
2	22	22	male	4	4	2	5	5	4	2	3	2	4	0	-2	2	1	0	-2	2	-3	0	-1	0	3	0	0	3	0	-1	0	-1	-2	-3	0	0	0	2	-2	-3	-1	-1	0	-2	0	-3	-1	-3	-3
2	23	21	female	4	4	2	3	5	2	1	4	3	4	-1	0	0	0	0	-2	-3	0	-1	0	-1	0	0	-3	0	-3	0	0	0	0	0	0	0	-1	0	0	1	0	0	0	0	-2	0	1	0	0
2	24	23	female	4	4	1	4	5	4	1	4	1	5	1	1	-1	2	-2	-1	0	0	-3	0	-2	0	0	-3	2	0	1	-1	-3	-3	0	-1	0	-1	-1	0	-1	-1	-3	-2	-1	-1	-1	1	-1	0
2	25	20	female	4	3	2	4	4	4	2	2	2	5	0	0	1	0	1	0	0	0	0	1	0	2	1	0	0	-1	0	-1	-3	0	-2	-1	0	0	-2	0	0	-1	0	-1	-1	0	0	0	0	0
2	26	36	female	4	4	2	4	4	3	2	4	2	4	2	0	0	2	0	0	1	0	0	2	0	2	-1	1	2	-2	-2	-1	-2	-2	-2	-2	-2	-2	-2	-2	-2	-2	-3	-2	-2	-2	-2	-2	-2	-2
2	27	22	female	4	3	2	4	5	4	2	3	2	4	1	-3	-1	2	-3	1	1	-2	0	0	-1	-1	0	-1	1	-1	-1	0	-3	-3	0	0	0	-1	-1	0	-1	-1	-1	-1	1	1	-1	-2	0	-1
2	28	22	female	3	4	2	5	5	4	3	5	1	5	3	2	1	3	0	0	-1	0	0	3	-3	2	2	-1	3	-2	2	0	-3	-3	-3	-3	-3	-3	-3	-3	-2	-3	-2	-3	-2	-3	-2	-2	-3	-3
2	29	25	male	4	4	2	4	4	4	2	4	2	3	1	-1	1	2	-1	0	1	-1	-1	1	-2	1	1	-1	3	-2	0	-3	-2	1	-3	-1	0	-2	-1	-1	-2	-1	-2	1	1	-1	1	1	1	-1
2	30	23	female	5	4	2	5	5	2	3	2	2	5	1	1	-1	1	-1	1	-2	1	-1	0	0	0	0	0	1	0	1	0	-1	0	-1	0	0	-1	1	-1	-1	0	-3	1	0	-2	-1	-1	0	0
2	31	20	female	3	2	3	4	5	4	2	2	4	4	-1	1	1	3	1	0	-1	0	-1	0	0	0	1	0	0	0	-1	2	-3	-3	-3	0	-3	-2	-3	0	2	0	0	0	2	0	3	0	-3	-2
2	32	20	female	3	4	3	4	5	2	2	3	2	4	0	0	1	1	-1	1	-2	-1	-1	-1	0	1	-1	0	0	-2	-2	0	1	-1	1	-2	0	-1	1	2	0	-1	0	-1	1	-1	1	0	1	1
Scales	LOT-R: 1 (I disagree a lot) to 5 (I agree a lot)
	COS: -3 (much less likely) to 3 (much more likely)
[truncated: 6 more columns]
